# Supplementary material for: New spinosaurids from the Wessex Formation (Early Cretaceous, UK) and the European origins of Spinosauridae
Source: Sci Rep. 2021 Sep 29;11:19340. doi: 10.1038/s41598-021-97870-8 (PMC8481559; doi:10.1038/s41598-021-97870-8)
Supplement: Supplementary file 5 — Supplementary Information 5. [file 41598_2021_97870_MOESM5_ESM.txt]

<?xml version="1.0" encoding="UTF-8" standalone="no"?><beast beautitemplate='Standard' beautistatus='' namespace="beast.core:beast.evolution.alignment:beast.evolution.tree.coalescent:beast.core.util:beast.evolution.nuc:beast.evolution.operators:beast.evolution.sitemodel:beast.evolution.substitutionmodel:beast.evolution.likelihood" required="" version="2.6">


    <data
id="MATRICE
SPI
BEAST
-
Copia"
spec="Alignment"
dataType="standard">

                            <sequence id="seq_Eoraptor_230" spec="Sequence" taxon="Eoraptor_230" totalcount="2" value="100000?0000010000?0000011010??00000100000000000000?0000000110101110?100???????0?0?0??11000000010?0????0000000?????????10????00???????????1??000?0???000000???0000?0?00000?00???00000???01?00000??000?0??0?1???1000000?0000?0000000000?00?0??0000??1?000?0011000100?1?0????0???000?1??0??10??0?0?0000?001?0000011??0000010000100?00100000010001????????10?0?100?0000000?1??0?100?0?00?0?000?0101?01?0000001?0?0010?1100010?001?000010000?1010?000010010????0??00?1?0000001??0000??1000???0000000?00000000?110?00?1000000?0110??00????00?????00?10?10?0??00?1?0??101?100?0????0?010?10?????000???????0000?00?????00???0?0??00???000?000?????00000?0??0???????000??00????0??0?0??10?000?0?00???????00????1????010000?0???0?01????000??01???????000??????0?0??000?011?00000111?000?0??0000100100??0?00??1???0?01???01?00?00????000?0??0?00??1??00?100?001???0??0?0000?0??00000?????0000???0?0?0100000??1??0?0001?000???0??0??0???000??0000???0?0?0?0???100???0000??1??????????????0?00?001??????????00???0????00?????0?0??????00????0100000?0???000??0????????0?????00???11???0?0??0?????0010110??0????11????00?000??0????0?000??0?00??0?????????00?0???????1?00?0?0??0????1??0???????0???0??0??00???????????00?0??1?0??????????????0???????????1?????0?0010???00??0?0???0??0??000?1?000??0?0????0?????0??0????????00???????00?000000???0??0????????????????0???0?0?00??????1?????00???0?001??100???????000?0?000?????0?0?0???00??????????????000????1?00????01??0??01??????0???0??0??0??0?1??00?00?10000001?100???0??0????????00?000???0?01001?00?0?0??0?????0????000000?0?00??0??0??0?0?????????????????00???1??????1??0???????0?????0?????????0?????0?0?????1???0????????00??10?000??0??????????0?????????0?0?????0??????00??0001??????????0??0???000????????????????????0?000000000?00?000000??00000??0??0?0???001??0???000?0?1??010????0???00??0?00?????10???00?0??0???0?0???0???"/>

                            <sequence id="seq_Meleagris_0" spec="Sequence" taxon="Meleagris_0" totalcount="2" value="1111?1??01100???00?????0?11010111?001011010000001001?????0????????0????010001101100???00?000?10?1?1?0110??1?10011???01??1101100?????????01100?11????00?1??11???????????100???1?0?0??1100?00??100?0111010001??1000100000110101110110111101?0?????110101?1?010111011100101?0101011100011100010110?0101?011?11110100?01?1110010?1???1?0??????1???111101111?01?011?11????001??010?0?011????1111000?10101??00????00111100?1010?010?1?111000100001011101000111?110000001010??1?110?0??11????1??0111000011??11011?0?101?11110?00110001?1001???1?0?11??0??0????1101??0000?110?10??10?01???11??101?????10??01?0?01010010??11110??0??0?010????0??001?1100?0?1?????????0????0?????0?1???011001??????11?1????0?0????1??11??01?01????0??11101?????1??110??0???????0?10?0?0?1?11??1?0?1110?0????0?001?01?010?01??10??0?0??11??10?00?0??000?0001?10?110?????0??000?????110?110?00???0????????????011000??0??????????????0111???1?????1??11????1111110?0111?01??0??010?????011??001?110011011??11??0????????0?000??0?0?1??0????????01?0???001?11?101?11?1?11000010?0??????0?111???0??11???0?11???111??010011??0??1110???000??10000????0?0?1?????10??00?110?1?00111111???11?0?0?01?0?0????1??01?0?00??????0???????0??00??1100?00?0???00???01???????????????01?????1??10?0???1???01?0??0??0??1?01????0???100???1??11101111111?????????10?????????01110???11010000?01111??00?????1?1???00?1?????00001?000??1??????11?0??????0111??????????1?011111101?????110101?1??1?000???????0??11???1?1??0??????1000?01?????????????01?1?110??1??0?????01????????01?0????0?00?????0???????????011?11?1?0???00?010??????1??0?????1100????110???????????0???????????0????01??1????11????10??0???01??????0???00??000??0???????????10??????0??001111001?1?1?1?1?????10??????0???0??0????100????10?01111???0??111111111???1000101??00??01??00000???????????????0???0??1?????????11???0101?0??10??????????11???0???????"/>

                            <sequence id="seq_Acrocanthosaurus_113" spec="Sequence" taxon="Acrocanthosaurus_113" totalcount="2" value="1000000100011001010011001010000010000010001001110000101111100010011?10001000?0010011000101100001000???000001000000001?01100??10?10???00?????1?1010?10100000000000?0110?00001???1010??00?0000111?1110?101101111110?1100??011100?0010110000000100100100???011110010101?0010?110000101000001010001?0011?010010110110001?00?0?0??0?101?00?0???1001????????1?0?10?00?0100?010010000101000?000111?11?0?101?0000???00010?11??011011?00100100101111001111100111100001101????011010?0??1??1?01???1??01000010000001?000?0?101?0000?01?0?00????0000100001100?001010000????100001?00?0???0001110??000000110000?000?01000?000?000000000????010101?0010?00000??11?01?111?110100?1?00001101??1??01100??01110???00?0?11????0?0000?000?010011??0000011?0??0??0000??0?01000?000001??1?1?0011??01?00?01?0??111???0001?01000?000?0??0?11000???0101000000000????10??010001?11000010100000?000?00000?10??0?0????0???0?10?0000?000000000100000?0????000001000??00????????101001?1?1000??01?0?????????001??00?011?11?10?1000?0?0???0?????0?0??00??01??0?010?11100?1?000100?11?0?0?01?0??100?1110?00????0?001?00100110???00010?1???0??10101??0?000?0??1?00??1???0?000??0?00000?001?0??0???0101010?011??00000??????00010??0011?1?00?001????1?10?0?0?1?????0?10?00010???00000100??010??0000?00????00??1?10?0010??0?0??0?0?????0?????????????????1000???0??000??0??00?000????0????00????01110?0?00??0101101010?010?11000??01?00111110?000????0?000?01000??0???00??????000???01?00????00110110111000000000???000??00?01010011010?00110000???00??0?01?000001101??1?00??00100??10000?010?00000??000000000???1000?00??0?0??0?010?0?110????????100?01?1?0010011???011?1???00?1??11??101000?001011????0?0000??000000?00??0?????????????0?0?0?0??????????????00000100?????????1000?011000??0??0?????000????0?110000000?00000?100??000?0?000?0?0???000000000101?0?1000??1?0?000??0??0000?000??0???0?01001???01???10000"/>

                            <sequence id="seq_Afrovenator_164" spec="Sequence" taxon="Afrovenator_164" totalcount="2" value="10??????????1???????1101???10000?01100100??0??????????01110101111100?00????????????0000010010???0?0??0000?0?0???????????????????????????????????????????0????0000???1????????????????????????????1???100011?11111?110???001000???101??????000??0001?0?0???????????????????????000?1??0001010?????????0110?011011000100010?0??0???1???1?????001??????????????????0000?0???????0?01?001?0011101110?1?1001?0000000100101?01??0??00100110000??10?110010011???0???10??????110?00?11??1?0?011?1??010000?0000??111001001??1?????11?????????00???000??1?00001??00????0?10?0?10?0??0??0?0?11?0?0??00???00?0?00???1?0???00?00?0???0?0??00??101??0????00?0????11????0?0?0??0???0???01?0??10????00?0?1?0??0?0??????????0?0????0??????1?????0??0???1?0??????1????0?????00?001???????1?0??0??????1??1?1?????0?11???0????11?000??0????0?????1?0?????0??1??0???0???????1?0?0??1?0????00???????01?00???????1?????10????1?1??0??100??????????????????00???00??1000?0??00???1???????????????????0??1???0?00??????0???0??0????????????????011000?10??1??11????0????0??0????????1?0?000????1???????????????0???11??1????1?0???????101?1??0?????0??1??0??0???????????????????????0?0???0???1?0??0???0??????????0?000??0?????100?0?0??1?0?0?00?0?0???????00?1??1?0?100?10000???10??0????0??????0??1?10???001??????0?0????0??????????????????1001??????1????0????????????????????????100??0????00???????????????10???????0?0100?????0??????0?0????????????00??????000????0?00??????1??0????????????00???0?0????0?1010?0??1????1??????1???????????0?00010??0?0????0?????01?0???????0????0?0?00????0???1????00???????0?????0????????????1????????????????????1?10???0??1???????00??00?0?0??0????0?01???????0?????????????0??????????????????????????0?00010??????????0?????01????????0???????????????????????????????0??0???00???????????000101000?1???????????????????0????0??????????????1??0???0?????????"/>

                            <sequence id="seq_Allosaurus_fragilis_150" spec="Sequence" taxon="Allosaurus_fragilis_150" totalcount="2" value="100000010000110101001100100100001001001010100010000010111110010001?010011000000000110000100000010100010010010000000111111000010110000101010100101001000010000000000010001001010100010011000010111110110111101001001100010010001000010101000000010010000000111001010100010011000000100000101000000001?0100101101100011001000110?101?00101??1001??????011100000100000000001100001010001000111011101100011101000001001111011010000100100100111001101100111000001101?0110110100011101100111110001000010000001?1001001011000001100000????00001000011001001000001001?10110100000000000111010000000110000?00000000000011000000000000000010100000000000001111100100100100010000011010?1000100010011000000000?0101?000100000000000011??001001110000000001000001000?00110111111000110001000101001011100010010000000000?0000011100000010100000000001011000010011011000010100000?000100000?101000110100011000000000?000000000100000110000000001000??00?000000100000?01100000001?0????????00010000010100011011000000000001000000000011000000001001110001000000000?0010?0000001000011000000??0000000010011001000010010000001000100001000000100000000?00000?00100000000100000?0000001?00001?00000000?10?000100001000010000000000000000000100000001100001010?0000010000010000000000000000?0101000010?00?000000001?0000000000???00?00111010?00100000000?000?00??0?0????0000?001000010000000000110000000111000?001?000101000000000000000?00000??0???0000000?0001?000000000000000000110000000000000000??000010100010100001100000100100?00??000001101101000??011000010000?01000000000000000000000??0000000?00000000000000000000100100100?0?10??000???011?10??00??10110?1000000000010?000000000?1000000?0000001000010?0000000?1?00??000000?0010000001000111011010000?0110000?000011?0?000000000110000000?0000001000?00000?00000?000000010100011??0?1000100000000000?00000?000010???0001001???0100110000"/>

                            <sequence id="seq_Asfaltovenator_171" spec="Sequence" taxon="Asfaltovenator_171" totalcount="2" value="?000?0010001?00?0?0011011000??00100100100110001?00?0??01110000101100001????????10?1000?011010001????????110101?00??001??1??????????????????????0????0001000000000?00??00???101010?01??1100001001?0??????00????01??010????????0??0001???000?00?00??1??????01110?????0???1??11???0101????0?010??1?0011?001?101101???01100?0101?0??01?00??0??1001??????????????????????????????????????????????????????????????????????????1?0??????????????????????????11???????000??10??0???0??????????????????????????????????????????????????0??????0???0?00?????001?000?0???????0?100?????0?0?????????000??????????????0?0?00?0??000???0????0?0?0???????00??????????????0??0??????0??????0???0??11?0?0?1????????????1?1??0?0?0???0????11????00??0?1??1?????00??????1?0??0010?01?1?????????0??0???1?01???????0??0???1?????0?000??1??0?0???111???????00?????1??0???11??0????101???????0???????010??0???1??0??00?00????1010?0?????1???0??1???1??1???000???0??????00?0?????1?0??????1????????????????00?1?0?????????0??0??0?00???????????00?01????01???1??0??????0????0?????00?????????1??????????????????00??????????????????????????0?1?100?????0??0????0???????0???????1????0????0???????0??????????????0???0????????????00??????????1???1?0?0?????0?1???????????0?0????????????????0??0??1????????????0????0?????????????????0?0????001??????100??0??????????????????????0100?00??00?0??????10?????0??1??0?????00?000???????0???00??????0???????00??????00???????00??0?????0???1????????0???????????????01??????0?001???0????0???0?0????0?????????00??????0???1?????????0??????0?00???00???0?????????????????????10?????????????0??1??0???0???0????1???0??????????1???????????????????1????0?????????0???????????0?????1????????????????0????1??????????1?????0????????????11??000????0?????????0?00?0??10???00??00?0??0????????????????????1???1??????????????????????????????1????????????????"/>

                            <sequence id="seq_Ceratosaurus_151" spec="Sequence" taxon="Ceratosaurus_151" totalcount="2" value="1000000100011001010011000001000000010010100010110000100110100101010?00001000000000110000000000000?0?00?000000100000001?11?0?010000?0000???0????00??10000100001000?0010000001??0100100??100000?1110110001101000110?11001000100011101111000010010000100?0?011110010001000000000000001?0000101000000010???0???01011?????00?0?0??0010010????001???????????1??000000000000010010010000?00110111111010?1?000110??00?01101010011?1010?00010?00011??01000110110?00000111?00101101000?11001000111??00?000000000??10001??????????????00?0?????0?0000?00000?00?1000000?00?1010?0?00?0000010011?0?000000?110?0?100101000?00100000000000??1?00?00?10???0???0????01??0000100101??00?000?01??100?00?00?1?10????0??01?101??000?0??0000000010??000001110000??000110??00000?000101111?10011100?0?1?10100111111110001000??00?00?0??001000????0?010000?000??1??0001010101??0?00000?0??01??001010??01000000001000??0000?0000?010?1?1100?000001??01000001000??10?01?00001010?0?0000001000?0????????00001000110?0????0000?010000001?010000001111100000?01???1110000000000?00?0?0?0?00??00001110?011???000010?0100110?0?01010??10?????0001100?0100011100010100?0000???0?0??00000100?01?0?0010?00?001??100?0??????00000?000????10??000????1?0?00?000?????0?00?0?0001?00100011?01000??0000?00??0?00?0101000000000?00??????0??0??0????0???01000100000?01000000100?00?00?????0????00????0000?00?00?0??1??100000000??1000??11?001101?00001????0000000?000??????????0?????01??00?00?00000??00?00001000?00?0?0??00??00?0100?000010000110?0001?1?00?????00100000110000??0000000101100?00???00000?000000000?????00?0?0??0???0?000?0???000????0?01??000??10??0?01??0?1?10??????000?0?100010?000?00?0?????000?100?000??0?0000000000??110000?0?1?????00???00????000100011001100100??011010??0000?11??????0000?111?0000??00000?1000?000000?0??0?0???001000001?01?0?0??0000?0?100?00??0?0??100?10???00?1001??00?0??10000"/>

                            <sequence id="seq_Coelophysis_rhodesiensis_194" spec="Sequence" taxon="Coelophysis_rhodesiensis_194" totalcount="2" value="1010?0?1000010100100110110100?00010100100000000000001?0100000001??0?100010010001?01?1010000?0??000?0?1???00001?00?1?00010?01010?00?110?0??1???1?1?0?0?0000000?000?0???000?00?0000???????000?0????0?1?00010100?11000000?00?1?01100010?0?000100100??1000000011000100?10??0??1?0??0?00000?010100?0?00?0001101001011000100010?01100000000?000010?1??????011?000001??001??010?100?0010?000??11111101001001001000?000101?110110?00101?0?10100?1110010001101010?00??000???10??0?00??1??0?100???00111?0?0?0100001100?10??0?1100?01????0??????01?00001?00??000???101??0?111?0?00?????001??1?0??0?000??010???1?1111010?001000001??0?0??00010100??????0?00???0????1?0?1?0??00??0?1?11?00?10??00?000011???0?0???001???10?0?00000?0000100??00??0010000??0000????0?0?00?110?011?1?1000?11001?000011011?1111100?1?011????00?0001?00?00000010100??10000?????0?10??001??0?0?000000001?10???00?0010?01???0?000000?00??0?1?100????00??0??0???1???10??0000??10??1000?00001??000000????1???????????1?001001001???1?00?00000?0?00000???00?0????011?????1?????0??00?0?00?000?0???000000?0???11??00????010?0??011111?00????1?????0???000?0??0?000000?10?0??00??00???00??0???????1????0???00???000000??00??0???1??0?0?0??010?001???00????0??0000?????????0?000?00?100?0???0?000100???0?00??0????00??1010?0000?0??0???00??0??????????????0?0??00010??1?1?1000?0??0???0??????????00???000??010?00?00????10000??00?0000???0?010?000000?01??????00?00??0???0???000?101000?00?01??01?1?00??0??00??1??00000?0????0???00?001?0??10010111?10000?1?00??????0???00000?00???1??10??000000?00??000??0?0?0000?000??0????0000?0?1?0???0?00000?00010??0??10??0?00????0?????1?1??????10???0?0?00?0??11?00?1?????00??0?0??00????00?0??????0??00????1?0???0??0??????00?00000?????????10??000???????0110000?0000?0?00?110000000?00?000100??000?0?????0????????????????????10??10??0?000??0??0000???0?1?11?0??0??????????100???"/>

                            <sequence id="seq_Coelurus_154" spec="Sequence" taxon="Coelurus_154" totalcount="2" value="???????????????????????????????????????????????????????????????????????????????????????????????????????????????????????????????????????????????????????00??0?????????????????????1?????????????????0??????????1100000001001??0?00101100?00?00?01??1?0?0?0?11????????0?????????00000?00001010??0?0001?0?1?????????????10??101????????0?????????????????????????0?0???0?000100000?0??0???0????????????0????????????????1111111000100??????????0110010111??000?11?1?0?1?11?00??011?1?0111?????0?1????0??????10?1??0???????????????????????01???????0?????????1???????1???????0?00?00??????0????1??011?00??0???0??0??00???0????????0??0????????????0?????0?????0?0?0?????0?????????????0????0?11??????0????????0???0?0?????????????????1?????0????????0????00?????????111???1110?????????0101?1??0?????0???0?0???0???0????????0?0?00?0?0?11?0?1??????????????????01?00???0????????01?0?????0?0?0??????000????????????????????????00????0?????0?00????????0????10?0??0?????????????00???0?????0????0????????????????000????????????0????????????0???100??????0????0???????1?0??0????0??????0????????????1???????????0?0????????0?????0???0??0?0???????0????001????0????????10???0??????????????0?0???0???????????001???1?????????????0???????????????1?1???????00??????????00??01??1???????0??????00?1?????00000?????????????????0???????0??????????????????????????????????????????0????????1?????????0??0?????00???????????????????????????????????0???0???????????????????0??????1?????????????0?0?????0???????1??????????????????????0?????0??????????????????0????????00???????????????????000??????????????????1????????????????????0????????01???????????????0???????????????????????????????????????????????????????????????1???????????????????0????????1??1?00???????????????????0????????????????????0110?????????????0?????????????0??0??0?0??????????????0?????1???0??????"/>

                            <sequence id="seq_Concavenator_128" spec="Sequence" taxon="Concavenator_128" totalcount="2" value="00??00????????0?????1100101???00100100?0?010011?0?001?01101000110?1?????????????1??????1?11?0?0?????????????????????????????????????????????1??0????00?0?10000000?001????????111?????00????0??11?1?0?1????1???11???100??0??000?0?000???10?000?000???00?00111100101?100??0?1????0000????01010?00?000???????0?10????0???0??1?110???1?0???0??1000???????11??????0?0000000?0010000111?001??011101010011000100101000100111001??10000?001000101?1001?001??1????0???1???0?10????00??0??0?000???0?00?0000?0??00011?01?0?1???0?0?0000??0??0??00?????00????1001??00?1?00?10???1?00???0000??11??????000?1?????????00???????100???0?0?0??00???000?????00000?0?110????????0???0??0?????????10?01000?0111?????0???1??????0???0??1??0?001?1??0????11????0???0?0??????0???0?10?1????1????1???0??0??1?01??1101?0?????0??00??0???00?0??0????0??1?00?0??00?1??0???0?0???????0???0?000????0???????010?0??????000??0?00??1?1?1?0????0?????0?????????1?0?0????000?0?10???010????1000????????????????1????010??????01????0????????0??????????1???0000???1??0???????????????0??1??00???1??????1???0??????0?????10?????1????1???0?00?????00??0?0?001??0??0????????????00?0????0?????000????0????0??10??1???????0??????0??0?1???1?0?00????01???0??????????00??0???1??0??????1??010?0???0?0???????0???10?????010?0?????00?????0???????????0??????001????0??0??????0????0???????????0???0???00???0?1????1?10???000?11000?????0???01??0??0????0???0????0???0???00??????00????0??00????????01?1???0??01??0???????????1???0?0???1???0110?0????????1?1???0??0?1?????00??000????0????00?0??0?00000?00000?000?00????0???0????0???0??????0?0??0?????1???1????1??????0?1?10??1????0?????001?00?0??0?????????0???0??000??0??0????????0???0????0?0?????????????00??001?????????01??0???????0??????????????0???0?11000000??0000?01?00???0?0?????0??0?0????????????????0?0101????0???0??000???????????0?????????0?0???????"/>

                            <sequence id="seq_Dilophosaurus_193" spec="Sequence" taxon="Dilophosaurus_193" totalcount="2" value="10100001000000001100100010100000000000100010000??0?0?00101100?11010?100????0???????100001010000001000001?01000?00?0000110000010000000001???????0???10000100001000?0100000001?001000?????00001?10100??0000010011100000000011?01?01011?00000100100??100?0?001100000001000000100000001000001010000?0000??010?001011??0000010000100000100001000001????????100000000?00000010010?00001?00?00111111010?1??100100000?010?1100010000001?001000001110010001?010000000010110010110100011100??001111??01100000000000000010?1??1100?0110000?????00?000?0011?000?1000001?00?1000?0000??0000100110??0010000?00?0?00111?000?00100000000000000000100??0?0?00000?00?001?11011?0?00010?0001100??10000000?0011100??00?01?1?0?001000000?00110110??000001??00?0000000???001000?111?01??111001110000?0?1?101111111?10?01000?000000?000001?0000?0010100?0?0?0000??00110??011??00000000?0000?0001100??0100010000000011000000000?000??00000?000011????00000?000??0??010000??000?1?000000?000??????????0100010000000????0??????00???00????000?0?1???11000?11??1110??0?000000?00?010?0?00001000?010?000???0?00??0011111??00???10010000000000000000?00000000000000?0000??00?0???????100000?0?0010??00000??????0???1??000000000????10?0000????0?000??000?????000000?1000?000000000010?0??0000?00000?00?01010000000?0?00???0?????0???????0???00000000000?10101000000?00?00?????0?????0????000?000?00??0?????10??0??0111000?????100100000000?????0?000??000??????00??0???00????0??00?????00????00001000000?0?0??00??0000100?00?0100001?000?00?0?????????0?0001010000001011000?01000??????0?000000000000000??1?00?0000?????0000??0?00????0?1?000?1???0????00?0???001?1???????0???0?1?0???0?0??00???????000??100000??0?000??00000?0???0?0?1?0?????00?????1???0??10????????001?0??0?10000?0000000?00000???0?1?0000000?000000100??00000??0?00?0???000000011000???10???00??0000??0??0?0??????101110?01011?????001?0000"/>

                            <sequence id="seq_Dubreuillosaurus_167" spec="Sequence" taxon="Dubreuillosaurus_167" totalcount="2" value="?01000010000?0010100110010110001100100101??0????0?????011100?11001??0000100000000000000000010?????????00?000??00000000??000???01????0001????????1??10000000000000?010000000?????0101???10???1????11???????????1????????????0?0??01010?000?0?00?0??1???????1?0?01??????????????0????????????????????????????????????????????????????????????001????????11???00???00000010?1?000001?0010???????????????????????????????????????????????????????1?0010???0??0??01?000???????00??????1??????????????????????????????1?????????1???00??????1??0?00??????00?0000????????????0??0?0??1??11?0????000?????????0???0???0???00??000????????01?????0??0?0????0??0?010???0?1?????????0?10???0???000????????????????10?0?0??????????0??1????0???0?1???????00?1?01???????????01????1?????????0?0101?0????????0?11??????0??1???????????0??0??1??0??0???????0???0?0011?10???0???????????0?000?0??0?0???????1???0000????0?1?000?10???000?01??000?0???????????0?????0?000?0????000??????????????0?0?10?0?0001????????0??0????00???0??????0???10?1???1??1???0??????????????????0????????0??0000????????0??0?00??0??????????????????????0??0????????0???1????????????????????????0?????0???????0??????????????00???????????????????????????0???????????00??101???????0????????0??000??0????????????????0???0??0??????????????????????????????????????0???0????????????????????????1?0?00?00?0?????11000?00???1??0??00?0???0??0000?????000???0?00???????00????????????0??0??0???01??????1????????00????????????1?0????????001???0???1?0??????????00??011?0?????0??????????0??????00???0??00?00?0????00??0????????0???0???00?????????0???0??0?1??????????????0????????????1?????????????????????????0??????0???0?????1????????????0??????????1???0?000?0??????????00????00?????0?????????????????1?000000??00?0?????????00??000?0??????????????????0?1??????00??????????????0????????00????1???0?????????"/>

                            <sequence id="seq_Duriavenator_170" spec="Sequence" taxon="Duriavenator_170" totalcount="2" value="??1?????000?1????10??1??????0????0110??????0?????????????????????????????????????????????????????????????????????????????????????????????1??????????0000000000000?010??000???????1???????????????????????????????????????????????????????????????????????????????????????????????????????????????????????????????????????????????????????????????????????????????????????????????????????????????????????????????????????????????????????????????????????????????????????????????????????????????????????????????????????????????????????0?????????0???0??????????????0?0????????????????0?0?????????0???0???????????10?????????1?????????????????????????????????????????10??????????????????????????1??0????????????????????0???0???1????????0?01???????00??????????????????1??1???0???????????????0??0??????????????????????????????????0???????????1??????????????0?1?????????????????1????????????????????????000?01????????????????????????0?0??????????????????????????????0???10???????????????????????0?????????????????1?????????????????????????1?????????????????????????????0?????????????????????????0???????????????1??????????????????????????????0??????????????????????0????????????????????????????0???????????10????1????????????????0??0????0????????????????????0????????????????????0????????????????????0????????????????????????????1????0????????????????????????????????????????????????0???????????????????????????????????????0????????????????1????????????1????????????1???????1????????????????????????????????????????????????????00?????????00??0???????????????????????????1???????????????????????????????????????????????????????????????????????????????????????????????????????0?????0???0??????????00????01????????1??????????1?????????????00???????????00??00?????????????????????0?????????????????????????????????0?????0?????????????"/>

                            <sequence id="seq_Eustreptospondylus_159" spec="Sequence" taxon="Eustreptospondylus_159" totalcount="2" value="101000?100?0100101001100??11??01???10?1?1??0????????00011?0000?????0??00100?0?0000000000000100??000?0000?????000000001110001?110??01?001????????????0000000000?0??01000000???????1???????????????1?0?000101?110100100000001??0100001?000000000000?10??0?001110?10?11??????????000010000010100?0???????????????????????????????????????????????????????110000??0?0??0010000000?000?00?0?01110101001010010000010010?101001100000010011000010??011001001110000?0101000101101000111?11?111?????0??000000000011000100????0000?0?0??00????0?0110????1?01?000100?00?0?10?????00??000?100??00???000?1?0010?000??1010?001?00??00?0?0000?00?011?000????000?0?1000?0??000?0?0?010?00?10??1?00?0?00?0??0????0?00??1010?01??0?00?000?00?1??0?10011?1?00?000?0?0100?000?10??01??0?1??11??0????0101?1101110?0001?00?100?0???0???00?????000?0?000?0000?00?001?10??011?11???0????0??0?0??0?00??11?0??0000?010??????00000???0?0010???000?11?0??001????????10?00?00?0?000????0???0?000??????????0???000?000?0??0?0???0?00???0000??0000???0000100?0??1???11?0100???0???????00??0???00?????10??0????0?0?0??0??0?????????1??10????????00????????0?01???0?10???????????????????10?00???000????000?0??????????0??0?000??00????10?0??0????010?00???0?????0?10?110?00?1000000??0?010??0??0?00??000???10???0000??0?00?????????0???????0?????????1001???0???0???0??????????????????0?????100??0?00?0?????110?0000???1?0???01100010000?000?????00?0?0?00?????????0?0?????0???010?????0?????0??000?0000??00????0?????0?10??0??01??0?1??0?0?110??????1??0000??0110001???0010??0???????????000????0000????????00??0?00?????000????000????????0000?0????1?????0?????1?1?0????01?0???1???????0??00???????0?10??00?00????????????10?0???0?????0??????????0???0?00?10??????????000??000?000?0?????????????????11000000??00????????0??0??????00?0???000100000?1??0?1???????????0?????0?0??????????????1????????????000?"/>

                            <sequence id="seq_Guanlong_160" spec="Sequence" taxon="Guanlong_160" totalcount="2" value="1000?0?10001000100??11011100??001001001001101111000000011110??111?101000100000??000011000000010?0?0????0010100000??001??000??10?10??1??1????????10??0??00000?0000?0?000???00?11101??????00000?0??0?0????????00?10000?0?0?0??10??01?0?0?0???0???10?1?00???0111??10??10??1??1???00001??00?1??0??0?0001?0111?011010??010101010110?1111001?01?1001????????110?00????010000?010??0???0??0????111011100111011000?110010111110111100?0?0010000??010011111011110?00??10????1?110000011??11?1?1?????0110?1?00?0??11?0110?1??10?00011???00????00??10?00???0?0001000?1??0?10?1?1000??00?00?1?1??????00??1??00?0?0?011??0?0?????0011?00??00101??0?01??00000?0?01???0101?00??????0???11?0???0?00?00?001?????????0??1??1?0?????100?0??10????00????1???????000????0?1?0??000??1????1??1??00?1?00?00?01?11?????1?1??000???00??00?01?000?0?0101?0??1?011???????0?1?001??????0?01???????00????????0??0???0??1?????0?????1?010?00??0?011?0??????0?0??1000??0??000?0???0???10??000??????????????????1??00??0????0?0???0??00????0???0???????00?01?????1???????????????????1????0??0???0????1????????????0??010???0?1????1?????????1???0????0?0???????0??1????????????00??????1?00?0???????0???000??0???0???1??00??00000????10??010????????00?001??????0?1?????0??????00??00???0??0??000???00?0??1?0?????0??0?0??000?????????????????????????????????000??0??0???????????????0????0?0?001?11????????00???0?0????????0??0???0??0??0??????000?0?0001??????001?????00001??1000?00010??0??0??????????0100110?????1?10010?1?10?0011??00?????00?01???00?0???????????00??0?0??0?0??????0??0?00000000000???100??00?????1?0??100??00??????????1111?10?1????00???????0???00?0001???1100?0000?010???1????0???0??????0000000100?0????????0?1?0??????????????0?000????????????0????????????????11?0?000????00110000000?00?00?10???000?0?????0?1?00???????????????10??1?????1?0??0????0??1?????11?0??1?????????0??????"/>

                            <sequence id="seq_Haplocheirus_160" spec="Sequence" taxon="Haplocheirus_160" totalcount="2" value="100?1??100?010100000110110111000110100?01110001000100001???00011110?10101??0??1????1?000?000?00??000???001010??????001?10?0???001??0???1????1110?10?00?0?00000000?00?01?0000?001?100???100000?10?0?????????????1??000???1???0???11?0?0?00????1??0?110010?01100010??100?1??110??00?1??0??1??00?0?0001??01???1101???0101010?0110?11??101?0??1001????????110?00????000???????00?00?0??01??01??01??1?1?0001?0??10??11010?0111?010000001000001111011?01?011???00??1?????1???000??????11??1?????00?1??0?0???0??1?0?1??1?????????1???10????01?????01??00?100?101?1??0?1??1?000?1?????00?1???0??10?0?0??0??0?0?????0?0?0?00?000??0???000010????0?000000?0?11?????0??0???001???????????10??1??0?101????0???????1?1?00?0?0?????????0????00????1??0?????00??0?0?1?0???0????????????????1???0????1?0??10????????00??0100??00?????0?10??1?000????1100???0??1?1??01??????010?00?????1?????????0?????????0???1????????0??01?00?000?000?????1?11???000???0?11???01?10????0?00??????????????????01??10?????????1?0?0??0?????????0??????0????1?1??1???1?????1???????1??0????00??????????1????????1?0??????1??????????1??????0???0???????0?00??????0??1??1?00??????0?????????0??0????0???11??10?????????????0???0???1???????10????1000?1????????00?0??????1????????110?01??0??????000??????0??1?01???????0?0????0?????????????????????????????????0????0??0???????????????0???0????00??10????????0??????0??????????1????0?????0???????00?????00??????00?????????????0??????0?????????????????????????????????0????1??0??01?1100?????????0??0????????????????????????0????????0?00???0000?0000???0100?00?1?????0??????0??????0?0???11?1??001???00?0??01??00??0?????0???10???100??0??????????0???????????0??00?1??0???????????1?1?????00?0????????????0????????11????????????????11?1?0?0??????110000000?00000?1000?000?1?????0?00???????????????0?1?????0??????0?0????????????????0??0????????????????"/>

                            <sequence id="seq_Magnosaurus_171" spec="Sequence" taxon="Magnosaurus_171" totalcount="2" value="???????????????????????????????????????????0????????????????????????????????????????????????????????????????????????????????????????????????????????000000000?000?010??000???????11????????????????????????????????????????????????0?0?0?????0?????????????????????????????????????????????????????????????????????????????????????????????????????????????????????????0???????????0??????????????????1??????????????0?????????????????????????0?????1100?0?0?0?????01101???1????????????????????????????????????????????????????????????0????????????????????????????0?????????1???????????1????0?0??????????0????????????????????????????????????????????0??????????????1???????????????????????????1?00??1????0????????????0????????????????0??1???????????0??????????????????????0??????0???????????0????????????????0?????????????????0????????????????????????????????????????????????????????????????????????0??11??????????????????????????0?????????????????????????????????0???0????0?????0??????????0??0???????????????????1???????????????????????????????????????????????????????????????1?????????????????????????????????????????????????10??0?????0?????????????????????????0????????????????????????????????????????????????00??00??????????????00???????????????????0?0?????????????????????????????????????????????????????????????????????????????????????????????????????????????????????????????????????????????????????????????????????????????????????????????????????????????1???????1????????????????????????????????0???????????????????????????????0???????????0??????????????????????????????????????????????????????????????????????0???????????????????????????????????????????????????0???????????????????????????????????????????????????????????????????????????????????????????????????????????????????????????????????????00??????????????????"/>

                            <sequence id="seq_Marshosaurus_154" spec="Sequence" taxon="Marshosaurus_154" totalcount="2" value="??00?0?10000?000?1001101?00?0?00?00?0?000??000????????????????????0????????????????0?0????010???00??????0????????0??01?10???????????????????????????0100000000000?0???0000???????1???????????????1???0?00??11?01??1??????????0???0010??0?????0???????????01???????????????????????????????????????????????????????????????????????????????????????????1????????????????????????????????01111100????0101?01?000?10?1100111?010???001001001110????????????????????????????????????????????????????????????????????????????????????????????00??????0??0???0??1??0?1??????000???????????0????0??????0????0???0?????0?????00???00????0?1????????????????1??????????????????????00???????0??????????????????1??????????00??00??1????????0?1?0??????0????00????????0????????????????1???????0???1?0?????????0???0????????0?????0????????????0?0????1??????????1???0????0?????0?1???????0?????????????????????1???????0????1?0?????????0????????0??????0?0?0?????????????????????????????00??000?????1????0????????????0???????????????????????????????????????????1??????????????????????????????????1????????????????????????????????????1??????????????????????????????0???0?????????0????????0??????????????????0????0?0000??0???????010?000?10??????????????0?????0?0????????????????0?????00???????????????????????????1???????????????????????????????????????0????0??0?????????0???????????????????0100???0???0????0???????????????????????????????????????0???????????????00????????????101?????????01????????????????????01010????00?????1???0???????????????????00?????????????0????????????????????????1??1???0????1?????????????1???????0?11????????????????????????01????????????????????0?0????????????????????????0?????0??????????0???????????????0??????????????1?000000???????????????0??????????????????????????0?1????011?1???????????????????????001??0?????????????"/>

                            <sequence id="seq_Megalosaurus_166" spec="Sequence" taxon="Megalosaurus_166" totalcount="2" value="?????????????????????1?0??????00?001?0?????0????????????????????011?????????????????????????????????????????????????????????????????????????????????000000000?000?001??000???????0????????00??0??100???????????1??1?0????????0?001010??00?00?00???1???0??11110010?010??0??00??00001??0001010??0???????????????????????????????????????????????????????1?100?010?0???0110??0?0?100??0?0?01?11?1?001000011010010?10?101001100??011??11?010?11?0110010??111000?11????????????????1??1?????????0???0000???0?11???????????????????????????????0?0???????0???0??0???????????0??????0101????????0?01????0??????1??0???0100???0????????00?0?0??????????????1???????0???0?????0????1?????0??0??0???????????????1?00?????0?????????0????0???0???0????????1??10???00?00???????????1?000?????1???01?11???????????0??0?????????0?0???????0?0???0??00????11?1????????1??????????????0???????????????????0?????1??101?????????????????0100????1????????1?0?1??0?0?000?????1??0?0?1??????????0????00??01?0??0????????0?????????1??????????????0????????????????0?1?????????1???0???????0?00??????0????0???????1?????????????????0??0???????????????1?0??????????????????????0?????0???000?????????????1??0??0?????????1?????0????0?0000?0?0?????0011????1??11001?00??0??1???0??0?00????????1???????0??0?00?0???????0???????0??????????001???0???????0????????????????????????1????0?????????????????????1?????????0??000??????????0????????0????????????????????????????????????????????0???0???00?????0??0?00???1???01????????0???????????0001???????0??01????0??????????????????0000?????????0??0????0???0??0????????????01?011????????????????????1?0??0??1?0??????000?000?????0???0?1?0????????????????????0???????????0??????????0????????????????????1?????01????????0??????????????11000000????????????0???0??0??????????????????????0?????????????????????????????????00???00?????????????"/>

                            <sequence id="seq_Monolophosaurus_163" spec="Sequence" taxon="Monolophosaurus_163" totalcount="2" value="100000010000100?0100?1001011000010010000011011100000101101100110111?100010?0?10001010000101?000100000?00100001?00??1111?1???010?10???0?????1???????10000000000000?0000000001???100110?010000100111?01001111100011?1?0?01001??01001010000000001010010??0?00????????????????????????????????????????????????????????????????????????????????????????????1?0000????????0110?1??0??????0?1?0111111100100101100?00001001010011?00000100100000?0?0??????????????????????????????????????????????????????????????????????????????????00??????0??0?00??00??0100000???0?1?0??1?00????0?????1?????0000?1???????0??100??0?00?????0??000?0??0?0?0000??0???????0????11?0?10??????0???1?00???0?????0?????1??????????1????0?????000?00000?1??0?????1????0??100?????0?????0011?1??1???????00?1?10?01?0?0?11???00010?0???0??1?0??0?1000??????01??000?0??????100?010011??????0????0?????00?0????010?000?????1???0?00????0?0100?1000??0000?1???000?????????0??????0?100??00?????????????????????0???00?0?1001??1???0101?0?0??00????00????????00????110?????0??????0???????????????0??????1???0????0???0????0011??1?????1????????????1??0?00000??1?????1????0?????????????????0???????01??00??0????0??????1??0???000?0??????????0??0?0?0?00??0??????00??0?00?0??0????????0??00??0?0??0???0????010?????00??0?0??0???????0???????????0?000?1001???????00000??????????????????????00?00?0??00???????110?1?000??1????????000100?0000??????0?0??0?000???????????????????100?0??00000??00?0???????????0???0?????????0000??0???0011??00??????0??1?????00010?1???00?0???0?0?????0?0????0?0?????000??00???1????0????????????0???10??????????0?10?10?0??00?0?????000?0??0??0?0???11000???????????????000?000?????00?00000000?0?0???????1????????????1???100001??????????1?00??????????????????????????0?11000000??00?0?????????0????0??0?????000100???101???10?01?110????????????????????????0?1??????010???????"/>

                            <sequence id="seq_Neovenator_128" spec="Sequence" taxon="Neovenator_128" totalcount="2" value="101000?10000010?0100110010110?00?001101011100101?000????????????????????????????????????????????????????????????????????????????????????????1???????0000100?00000?011??00????????0???????????????1?1???111?1??0???11?0?0001??010000110?0??001001??10????00??10010??1??????11????????????????????????????????????????????????????????????????????????????000??00?0000?0?000001?????0010?01?1?10??0???001?0??01??1??11??0110?0000100100000?010011111001110?001?10100110110100???1??1?????????0??00010?0???10100?0?1?????0?0?10??00????0???10?????00??0???0?????0?1??????00??00???01???0????0?0????00?000???00???01?00??00?0???????0????0??????000???111?????01?????0????????00???????0??1?0?1????????0??101??00???0???0?0?00????0???0?1?0?????00?0??????????001???????1?001?0??1?10????0???????0???????0100????0???????????00?0??0?0?0???????10??0????1??1???0????0??0???????????10000??111?1?????00???00?00?????????000??0?????00????????0??00??0?000????????000?0????????????10??10??010?10???1???0??00????????0????0?0??????0??????1110???????1???????????0?0?1?00???1?????????????????00?????????1????000?0??0???????????????????1????????????????????10?0?????1011110?0?1??1??????????00?0?????1??0??0???0????0110101??1?????0?110???101?0000011?????10??0??0?00????0??010???001?0?0?0??????????0???????0??????????001???????0???0????????????????????????1??????00?????0???0????????1?????????0?111????0???????0?????????????????????????????0????????011?????00??0?0??0??????????????01?00??1????1????????0?????????0?00???????10???0??0??0????????????00????000?00???????0??0?00?????0???????????????10??1??0??0????????????????0??????1?1???1??01??001?0???????00???????00??????????????0???????????0??????????0???1????1??????????100????11?0??????0????????????????????????00??????00????0??00????0?0??????????????0?1??????????????0??0?0???0???????00?1?01?????????0001"/>

                            <sequence id="seq_Ornitholestes_154" spec="Sequence" taxon="Ornitholestes_154" totalcount="2" value="000100?000?0?0110?1111011110?00010010010010??00?00?001011?0101111100000?0????0100?010??0000000000100??001?000???0???01??0?0??10???0?1?????????1?1???0000000000000?0000000001?101100????11?001?1010???????????1110001000?101??0?011?0?0?000000001??110???00?1??????????????????00000000001010??????0??????????01?00010???1??????????????????000????????1?000???0?0100???0010?10??0?001?10111010100101011000?1100100111001??0100000010000010100???????010???0?0??0????????????????1??????????01?0?0?00000010101?0?????1?0??1?0??0?????00?010001?10???00?000?1??0?10???1000??1????0?11?????1000?10?1????0?010?0?0?0????0000000000?011011000??0??00?0?1110?0???000??000?0???1??0??10?0?0?0?00??0????0??0??1????0?000?00??0??00????0?????1?01?0??00??????0??0??00??01??1?1?????000??10?01?0001110?00????0?11??101?000?0???0?0????000000100100???00??0??001????0?0?????????0????????0?00?0???0??0???1?001?0?0?00000000???0000????0100????0????00?????011?0?0???0?000???????????????010?0?0?00?????0?0???1??00????0????0?????????10?10?010?????0??00000?00?00??0??0?0???????110??0????0???0??0?00????1?1??1???????????0?0??0?0?0?0?????00?00???0?00??000???00001?0??????00????0??0???0???????1??000?00000????1?0???0010000???0???????0?0????????0?????0???????0??000????0???0?????????????0??0?0?????0?1??0110100?????0????????1???0???00??0??????????????????0????0?0??00?0?1???????00???000?1?????????00?00000??00?????00???0?001??0???????0?????0??001100?????0?????0??????????0??00???????0??01?????1??0001??00?????????????0?00?10????00???00?0??0????0???????0?0???00000000???0????0????????0?0?0??0?????????????010??00????0?0???0???10?????00?????1??????????10????????00???0??????00011?1?0000?0?????0?1????????????????000??1??????????????????00????0???????????????0?11000000??00?0??????????0??????0?????00110?001?01???1????????????000????0??1?0??????0??00????????0??????"/>

                            <sequence id="seq_Piatnitzkysaurus_165" spec="Sequence" taxon="Piatnitzkysaurus_165" totalcount="2" value="10??????????????????11?01???0?0??0?1?0100??0???????????????????????????010000?0000?????????????????????????????00000011?000?0100110000??????????????0100000000000?001??01????????????????????????1???1000?10110100110000001??0100101000000000100??10??0?00111001010100000011?000001?01001010000?001???????????????????????????????????????????????????110?0000???????010???01??????0???01?111110?1?0001?00?00001???010011?100001001000001110010001001110?00??10????10110100?1????1?01??????0?0000000000000100?0?????????????0???????0?1?00??????0??0?01??01??0?10?????00??0?00100???0???00????0?00?00?????00??0??00???0?0?00?0?0??01???0??????00???0?1111??000?0?????00???0???1??0?0??????10?0??0???????1?00???0?00??0???0????0???0???0????0???1????0??00?0???????1??????100?????1???0??11?????????0?????????0???0?0??????0?0?000000000????11?????????11???0??????0??0????00??01?00?????0?1?????00??????????0???0??000??1????00000??????0??01??0?0?0???0???0????001??????????000??00?0?0??????0???0??????????0??00????0?????0?0??????11?0?0?0001?0????0?0??1?0?01????11????????0???00?0?????0??????10????????????1????????0?01?????1????????????????????1???0?????0???00?1?1??0???????1??0??1???00?????0???00????0?0001?0?0???????10??001?0?1001000???1?0??????0?0?????????10??0000???0?0??0???????0?????????????????1001???0???????0????????????????????????1????0???????????1?????????1??????????01000???0???????0?????0??????????????????????0??????????0???0?1??1???0???????0??????0?10?000??1????1????????0?????????0??1??????1000?000????0???0???10??0???0???000????????????0?0????????????????1?????01011?????0?1?????0?????1?1????0??000??????0?0??00?0???????00??1???????????????????1????????????1??????????0???0?000????????????0??????100????000??????????????11000000????????????????0????????????????????????????????????1??????????0????0?1??????????1???????1?0???"/>

                            <sequence id="seq_Sinraptor_dongi_160" spec="Sequence" taxon="Sinraptor_dongi_160" totalcount="2" value="1000000100001001010011001000000010000010001000100000101111100010011?000010000000001110100?1000000100010000010110001011111?0?0101100000000101101010010000000000000?0000100100??011101000100000011111011001111100110110001011100100101000000011001001000000110??0100010000000?00?????????????????????????1???????10????00??????0110110????111001100000??110000?0????????10?1000??????0?0?0111111100100001?010000010?10110110?00011001000101110011011001111000011011001011010001110110011111000110001000000101001001011000001100?00????0?0000?0011000?0100000???0?101?01?0001000?00111010??0000110000?0000?000?00000000?100000000??01010000?00?00000?10?1?01??100??0?100?001101??100001?0????11?0?00000?11?1?001????000000000110?0?100111000???0001??000?0???001001111110101100?1000101?010?110?000010?000000?0?0??0?101000?0??01?000010?0011?110?010011?010??0????0?00?00010000001000000000000110000???10?00000000010000001000100?00??00?0001010000010??10??0?????0????????????00??00?0000000?1?0?10000000?000????000?0?0??1?10???110?111000?0???00?0??00?0??1?0?0??000?1????0??00??000??100110010???11?000000010001?00?00000?01??00?00??00000??00????????10000???000000000001??00000???1??0?00000000000100???0??100?0000??010????00100100?00?10010010?0?000??0?00?00??0??0?010???0110?00?00?0???????0???????0???00000?0001?0?010?000000?00?00???0??????00???00000?00?00?0?0??0110000000?11000??01?00?101100000????00100?0?0001?0???000???????01?100000?00000?00010?000??00??00?00000??0000101000101?00011?00001?00000?01??00001100?01000?10?10000??0?0?0100?0?0000?0000??000?0000??0?0?00???00?1000?000???0010011?101?0?10?00000??01101????1??0?1???11001???0000??0???0000001000000?0000001000010?0???0?0?0?0?????00???10?00000011????????0?000???11?000????0?????????0000011000000??000000???????00??00000?0000000100000101?0?1000?00?001?0000?00?0??0?0??????00?1000???01??1?0???"/>

                            <sequence id="seq_Torvosaurus_gurneyi_151" spec="Sequence" taxon="Torvosaurus_gurneyi_151" totalcount="2" value="????????????????????01?0????0?00101100?0???0????????????????????????????????????????????????????????????????????????????????????????????????????????????1???00000?0?1??????????????????????????????????????????????????????????????????????????????????????????????????????????????????????????????????????????????????????????????????????????????????????????????????0?0???????????????????????????????????????????????????????????????????????????????????????????????????????????????????????????????????????????????????????????????0?????????0???0????????????????????????????0????0????????????????????????????0??????????????1?????????????????????????????????????0?????????????????????????????????????????????0????????0????????????1?0????????00??????????????????0??1???????????????????0??0?????????0????????????????????????1???????????0???0???????????0??????????????????0?????00?0??0?1??????????0?????????????????????????????0?????????????0???????????0??????0???11??????????0????????????????????????????????????????????????????????0???????????????????????????????????????????????????????00??????????????0????????????????????????????????????????????00????????????????1???????????????????????????????00????1???????????????????0????0???????????????????????????????????????????????????????????????????????????????????????????1?????????????????????????????0????????????????????????????????????????????????0???????????????0??????????????10?????????0???01??????????1??????????0??????????0?????????????????????????????????????000?????????????0???????????????????????????0???????????????????????????????????????????????????????????????????????????????????????????????????????????0?000????????????11??????????????1?????????????????????????????????????00??000????????????????????????????????????????????????????????????1?????????0???"/>

                            <sequence id="seq_Torvosaurus_tanneri_151" spec="Sequence" taxon="Torvosaurus_tanneri_151" totalcount="2" value="1010000100000000010001?0??110?0??01100101??0????????1?011?0001?0110?00?????????????????0?1010?0?0?0?1?00???00???????????????????????????????????????0000100000000?001????????????0???????????????1?000?11010011100110000001??0100101000000000001??10??0?001110010101000000000000001?0000?010000?001????00??11011000??00??????0??01?0???????0??????????1?1010010?0000011001000000??01100011101100010000110?001001001010011010?01000?100001010011001001110100?11000001011010001110110011??1?00????0000000?01100?????????????????00????0???00100?1?010?1???0?0?00?10???1?00??00001011??0??0??0?1?0010?000001000??00?000000?0?0000?0??01??0???????00?0?1?????0?0?010????1000??00??100?10?00?1?10?0??0?0???101??01??0000?000?00????001?0?1?1??0??0??1??100?000?00?001??1110001000?011?1?0?0101100000?1??00?10?00??0??0????????00?0100?000?00?1?111?10??0?1??00??0?0?00?00?0?01?????01000000?0?010??0010???10????0??10???000?0?????00100??00??1??00?00?0?000???001?00?000???????1??0001100??11?0??0?0?????00???0?0????00??0?0??000010??1???11??100000001?00??10?0?00?0000?011?0?00???0?????00??0?????0???10?00??????0001?0??0?0?0??1?0?00100?0?00?????0???????10??1??0000??1000001??00??????1??0??00????0???10??000????00000??00??????0?01?1??101?1000000??0?000??00?0?00?????0?01010?00001?0?0??????????0???????0???0?????0001???0?010???00?00?00???0???????0????0100??0?00?0??????10????????1?0??????00?11?????0?????000?0????0???????????0?????????0??????????1?????00?0?000?????0?000????0??00001?01?0?01???0??1?01??0?????0000?10??0?010?001?00?0?0?0????????000??0000000?0?????0??0?0??????0000??00???????????0???0????????????????00100??0??100?0?1?0000??0?000?0???0?01100?00000?0???0???????0?0???0?????0??????????0??????0?1???????????01?0?01100???0??1????????????0?11000000??00????1?000??00????????0???000100010?1????00????100??????0????0??????????????1??1?????????????"/>

                            <sequence id="seq_Baryonyx_128" spec="Sequence" taxon="Baryonyx_128" totalcount="2" value="?00?00??00101100?00???0???111?????????????0010?0???01?011?0101??????????1???0?????1?????????????0?00010??????10?001001100??0011?10??00?1????????????00?000000?000?0?1??000???????1000??1???????1?110?1011?10010110000000010???101101?1?0000?0000??10??000?111?0?0??10??00?1?0?00001??00010100?00001????????????????????????????????????????0011??????????????????????110???00??????0??????1????????10?1??1?0??????1?1?0?0?0???????1000?0?1???1??0100?111000??1?0?0???????00????0??????11????????????????????????????????????1011?????0?0?0??????????1010?00????1?1????00??10001??01??0??0?001????????1?1?0010??1?00??010????0??0010???0????????????1?10?0??0?0100??00?0???1????????10110??11?10???????1??000???0???010??0??1??0?????01???0?000??000????00?110?0?111???0?11101?0????0?1101??00000??0?????0????00?10?0???0000?0?0????0000????01??0?00?1?????0?????000??0?1??01??000?0100?0??1?00?????0?????10??10?0??0?001???1100??0?????????????00?00???00??00??1??0??????????010?110??00?0????0??0?100??0??01000100?0?0??0???0???1??????100?0?01?1?0010?0???????0????11????11??0?0??0?0??0110???????100????????111????????00110?0??????0??0???0?000?100?????0?????0?0100?1?1???0???0?????1????1??000001??1??0??1?0?0?0??1?0????????0?111011?11???1?00?1??0??0??0?000???????10???000?0????0????1????0???????0???0?0???1000???????0?000??0?0???????0???????????00??????????0?????00??0????10???????0?0101???00??0??0??0????0????????00?1???????01?0???0???0?01?????0??0?00?00??????????????????0??01?0?0?1??0???0???0???????11????0?0100????111??0???00?0??10??0????0?0?????????01??0000?1?00?????0????00?0????1??01??????0????0???0?101?1???????????1???0000?1??0??0???00?10?10???????????0?0???0????0?0????0??????????0???????????0????????0?0??0111?????????????????0000???????????11????????????0??0?1???1???10000001011??0?100?0????????????????????0??0????0?1?10??????0??????
"/>

                            <sequence id="seq_Ichthyovenator_119" spec="Sequence" taxon="Ichthyovenator_119" totalcount="2" value="?????????????????????????????????????????????????????????????????????????????????????????????????????????????????????????????????????????????????????????1????1?0???1????????????????????????????1?1???11?1011011011????000??1101101?1?0000100??0?10??0?01????????????????????????????????????????????????????????????????????????????????????????????1?0?0??0???????100?0?00?01???0?1?01?11001001?100110100000100111101100011?1001000000010????????????????????????????????????????????????????????????????????????????????????????0???0????????????????????0?1???????0??1?????????????????????0???????1??????0??????0???000?????0?1????????????101?1?????????????????????????????1??1????1???????????????0??????0??0?????????????????????????????1?????????????????0????0???????????10?111??????????0??0??????????????????0?????0????0???01?1?????????????????0????0????????0???0?????????1?????00??????????????????????????0??????????0?????0????????????0?0?10????????????1??????0??????0????????????????????0?????????????????????????????0???????1???????0??????1???0???????????????????10???????????????110????????????00?????0??????????????????????0????????10001????0??????01???????????????1??0?????0?1?0?0??????????00??????1?1?0????????00?1????0????????0???01????00?????????????????0?????????????????10?????????????0???????????????????????????????????????????????????1?????????1??0?0????????????????1?????????????0?????????01?????????????????0??0??????????????????????0???????????????????????????????????????10??????????????????????00?????????????????????01??????????????????0????1???1?????????????????101?1????00?0????????????????????1??0????1??????????????????0?0????0???????????????????????????????????????????????????????????????????11000000?????????????????????????????????????????????0????????????0?????????????????????????????0????001"/>

                            <sequence id="seq_Irritator_110" spec="Sequence" taxon="Irritator_110" totalcount="2" value="?00?00?10010?1?0?00?10001011100110110010?00010?0000010010110010?11???000100?00??0?11?000000??0?????1????????????0010011?00??011010??00?1????????????????11????100???1????????????????00??0001?1?????????????????????????????????????????????????????????????????????????????????????????????????????????????????????????????????????????????????????????????????????????????????????????????????????????????????????????????????????????????????????????????????????????????????????????????????????????????????????????????0011??????0??0?00??0????1010?????????1??0?????????????1??0??000??????????1???0???0??0?????1????????????????1??0?????????????0???????????0???1??0?????????1????????????????????0???????????????1???????1???1????0?0??0??????????10??1??????????????????00??????????0??1??0???0??0???????00????????1??1???0??????0?0?0100?1?1????0??????????01?101????0?????????1????100????0?01000???0?????0???????????????????????????0???000????????????????????????0??0???????????00?1?0?10??011????????????00??????0?????1?????????????0???????????????????????????0?0????1???????0????????????????????0????????????1????1??????????????????????????????????????1?0???????????00??0?00?????????????????1???????????????111???????????????????0?0??0???0????????????????0????????????????????????0????????????????0???????????????????????????0?0??01?????????0?0????00?????????00?0??????0????????0?00??1?000?????????1???????01????0????00???????????????????????????????100?????????011??0???????0??0????11?0100?11???????11?????????0????1??????100???01????????0????1?0?????0????????????????????10?0???0?1???0?????????????????1????????????????????0????1??????0??0?????????????????1???????????????????00?0?????????0????????????????0????????????0???????????11?0??????????0?????????????????????100???1?????000????????????????0?????????????????????0????
"/>

                            <sequence id="seq_MSNM_V4047_96" spec="Sequence" taxon="MSNM_V4047_96" totalcount="2" value="??00001?001?1110?00?1?00101110?1??10??10010010???000????????????????????????????????????????????????????????????????????????????????????????????????????11????100?????????????????????????????????????????????????????????????????????????????????????????????????????????????????????????????????????????????????????????????????????????????????????????????????????????????????????????????????????????????????????????????????????????????????????????????????????????????????????????????????????????????????????????????11?????????0?????????????0????????????????????????????0????????????????1???0??0?????????1?????????0????0?????????????????????????????????????0?????????????????????????????????????????????0??????????0?1?????00??00????????110?????????????????0?????????????????????????0???????0???????0??????????????????????01???1??????0???????????1????????1?????????1????101????1?01???????????????????????????????????????????????????????????????????????1????0????????1?????????????????????????????????1???????????????????????????????????????????????????????1?????????????????????????????????????????1???????????????????????????????????????????1?0???????0????????????????????????????1?????????????????1????????????????0??????????????????????????????????????????????????????????????????????0???????????????????????????????????????????0???????????????????????????????????????????????????????????????0????????????????0??????????????0????????????001??????????1?????????????????????0???????????????1??????????????????????00????????1????0??????????????????????????????????0?????????????????????????????1?????????????????????????1???????0??????????????????????????????????????000????????????0???????????????????????????0????????????10???????????0?????1??????????????????????1????????????????????????????????????1??????????????"/>

                            <sequence id="seq_Spinosaurus_type_96" spec="Sequence" taxon="Spinosaurus_type_96" totalcount="2" value="????????????????????????????????????????????????????????????????????????????????????????????????????????????????????????????????????????????????????01?011001?100???0?1000???????000???1?????????1?0??????????01001?0?1?01?????1???1????0001100???10??1001???????????????????????????????????????????????????????????????????????????????????????????????????????????1?0???0??0????0?0????????????????????????????????????????????????????????????????????????????????????????????????????????????????????????????????????????????????????????????????????????????????0??????????????????0????????????????????????????10????????0?0??????????????1???????????0????????0???1????????0??????????????????1????0???????0??????????0?????????????????00????????????????1???????1??????????11?????????????????0????0??????????????0??????????????????0??????????????????0???01??????0???1?????????10???????????????????????001???10?0????????????????????0??????????0?1????????????0???????????0?????????????????????0?1?????????????????????????????0??????????????????????????0????0???????????????????????????????111????????1???0???????????????????????????????????0??110????????????????????????????????????????????????????????????????1????????????01?????0????0?????????1????000???0??0?????????1???????0??????0????0????????????0??????????????????????????????????????????0??????????????????1??0?????0????????????????????????????????????0?????????0??????????????????????????????????????????0??????????????????????????????0?????????????????????????????100??????????1????00?1??????????????????????????????????????0????1?1?1????????????????????????????1??1?????1????????????????????????????????????????00??????????0??????????0????????????????????????????????????????????????????0?????????????????????????0?????????????????????????????????00?1?????????????0?1"/>

                            <sequence id="seq_Suchomimus_119" spec="Sequence" taxon="Suchomimus_119" totalcount="2" value="?00000??00101100?00?1000??101001?11100101??010??00001??????????????????110??01110?1????????????????0?????????1??0?10011???0?011?10??00?1????????????00?000000?000?0?1??00????????????????????????1?0?1??1?10???1??10000?0?10??10110101??000??00????00?000111??0101110?00001???00001??0001010??00001??????????????????????????0?????????????001??????01110000???????????0????0??0???????01????1?0????0??????0?????????10?0?00?????0100000011001?00100111?000??11100010?101?0?1????00?????????????????????????????????????????1111????00?0?0???????????010?000?0?1?????000??10001?1?1?00???0?01???00???1?1?0010?01?000?01????0???0010??0?????????????????00??000?0?????0?0???00???0??1?1?01?10?10???????1?1?000??0??????0?10?1??0??01?1?1??0?0?0??00????000?11??0?1?11100???001?00??0??1?????000?0??????1?0????00?10?0???0000?0?0?0??00000????1??0100?1??0??00????00?????1??01???00??1?0000?1??????00??00?0?0?0???0??0?0????01?0???0?????????00??????0???00??00?????0??????????0?0?110??00??????0?????0???0???11??1?000?0?????0????1???01?1?0???0??1?10?0???????0?0?00?11???01?????00?000??0111?????????1?????????1???0?????0??10????10??0??0???00000?1?0?10??0??0??0?01?0?????110?0?0?????1????1??00000?????00????010001?1?0????????0??110????10000??0?1??0???000?00?0?0????10??000????????????0????0???????0?????0??01000???0???0??????0?0???00??0???????????0????1?0????0????1?0??00?0?100???00??0010?????????????0?????0????0???00?1?010??00??0????0????01?????0???000??0?0??0?????????100?????1?0?01???0????0?0??????0?11????0??1000????11?00????0?01?10???0????00?????????????000????000????0????0??0?????10010????10????1?????101????0??????0?1????000?0??0??????0??10?10???????0????????1?0???000????00????0??????????000?0??????????0??0?01010????000?????????000????????????11?????????????????1???10?00000000??11????10??0??????????0?00?????00??0???00?1?10??????0??????
"/>

                            <sequence id="seq_FSAC_KK11888_96" spec="Sequence" taxon="FSAC_KK11888_96" totalcount="2" value="???????????????????????????????????????????????????????????????????????????????????????????????????1?????????????????????????????????????????????????????????????????????????????????????????????1??????????????????0????????????100????0???????0???1????1????????????????????????????????????????????????????????????????????????????????????????????1???????00001001000000?0000?000000111000?0010000?000??00?10??10?001?0?????0?10000???101100010?1110010?111????10???100??0???1010???1??00?????????????????????0?0?0?01?0????????0?????1?????????????????0??1???0?????????????0??????????1???????????1????????00?????????????????0????????0??01?10??????0??0??0???????????????1??????1?1????000?????0????????????1????????????????????????????????1????????0?????1?0????0?????????????1???????????????????0????????0??00???????00???????????????????????????0??????????????0??????1???0?0??????000???????????????????????????????????????1??0????00????1?010?10??????????????????????????0?0?????0?????????????0??????????0????????0????????0???????1??????0????0??1011????????????????????10???1??10101?1????1?????????????00???00???????0??????????1??0???1???????????0??0???????1???0???????????1?????0????0????????1?????00???????????1???1???0??1????0????0????0??010???????0??????????????1????????????????????????????????0???????0???????????????????????????????????????????1?0?????????00??????0???????????????????????????????????????0?????????????01??0?0???????????????1????????1???????1?????01???????0?????????0?????????????????????????00??0????000????0????????????????0??0??????????0?????1?????????????????????1?????0????????????0?0???????1?0??????????????????????????????????????????????????0??????????????????????????????00????????????????11000000??????????00????????????????0100000?1011????????0??????????0??0?0???0??????????1?????????????001"/>

                            <sequence id="seq_Sigilmassasaurus_96" spec="Sequence" taxon="Sigilmassasaurus_96" totalcount="2" value="?????????????????????????????????????????????????????????????????????????????????????????????????????????????????????????????????????????????????????????????????????????????????????????????????1?????????????110??00????0????0110101???00??00????0???????????????????????????????????????????????????????????????????????????????????????????????????????????????????????????????????????????????????????????????????????????????????????????????????????????????????????????????????????????????????????????????????????????????????0??????????????????????????????????1?0?????????????????????????????????????????????????????0??????????????????????????0?????????????????????0???????0?0?????????????0?????????????????????????????0????????????????????????????????00??????????01??????????????????????????????????????????????????????????????????????????0??0???????????????????????????????????????????????????????0???????????????????????????????????????????????????????????????????????????????????0?????????????????????????????0????????0??????????????????????0????????????????????0??????????1??????????0???0??????????????????????????????????????1?0?1???????????????????????????????0??0????????????????????????????1????????????1????0???????????????10?????0???????????????????????????????????010???????????????????????????????????????????????????????????????1???????????0???????????????????????????????????????????0??????????????????????????????????????????????????0????????????????????????????????00???????????????????????????????????????????????1????????????????01?????1??????????????????????00?????????????????????????????????1???????????????????????????????????????????????????????????????????????????????????????????????????????????????????????????????????1???????????????????????????0?????????????????????????1????????????????"/>

                            <sequence id="seq_Spinosaurus_B_96" spec="Sequence" taxon="Spinosaurus_B_96" totalcount="2" value="?????????????????????????????????????????????????????????????????????????????????????????????????????????????????????????????????????????????????????????????????????????????????????????????????1?0??????????????????????0???????0?????0???100?????1?????????????????????????????????????????????????????????????????????????????????????????????????????????0?0???0????????0?00????????????????????????????????????????????????????????????????????1100?0?1???0?010?101??01????1?????????????????????????????????????????0??????????????????????????????????????????????0?0???1???????????1????1?????????????????????????????????????????????????????????0???????????????????????0???????????????????01??00?????????????????????????????????????????????????0????1??????????????????1??????????????????????????????????0????????????????????????????????????????????????????????????0???????????00?????????????????????????0??????????????0????????0????????0?0?????????????????????????????0?????0?????????????0???????????????????1????????0????????????0?0????????001???????????0????????????????1??0??1??1???????????????0?????1??????????????????10?0?????????1???1????????????????0?1????????????????????????????????????????????????0???0?????????????????????????1???????????????????????0????????????????????????????????0???????????????????????????????????????????????????1????????????0????????????????????????????????????????????????????????????00????????????????????1???????????????????????????????????????????????????????????????????0???0????????????????????????????????????????????????????????????????????????????????0????????0????????0???1???????1?????????????????????????????????????????????????????????????????????????????????????????????????????????????????????????????????????????????????????????????????????????????????1????????????????"/>

                            <sequence id="seq_Wight_A_128" spec="Sequence" taxon="Wight_A_128" totalcount="2" value="??0?0?1?0010?1?0??????????1????????????????0????????1??????????????????110010111001????00111?????????????????10?001001100000011?100?00?1????????????????????????????????????????????????????????????????????????????????????????????????????????????????????????????????????????????????????????????????????????????????????????????????????????????????????????????????????????????????????????????????????????????????????????????????????????????????????????????????????????????????????????????????????????????????????1110?????????0??0????????01??0????????????????????????1??0??0????????????1???0??0????????0?0????????0??????1??????????????0?0???0????????????????????????1????????????????????0???????????0?0???????????1??????0?0??????????????????1??????????????1??0????????????01???????????????????????0???????0???0????????????00?1?????????????????????01????0??1??????????1???????????0?0???0???????????????????????????????0?????10?????????????????????????1??0????????????????0?100??11????????????1??????1??????1?????????????0?????????????1?????????????010???????1???????????????????????????11????????????????????????????????????????????????1????????0??????????1??0?00?????????????????????????????????01??????????????????????0??0?00????????????????????????????????????????????0??????????????0??????????????????????????????0????0??1?00??11?00?00?????????00???????????????????????1?0???????????1???????01????????????1??1???????????????????????????????????????????00???????0??????1????00??1???????11???????0?0111?1??????????????????????????0??0?????????000????????????0????10?0??1?????????????????????1?0???????????????????????0???????????0????????????0???????????????????????????????????????0??????????????????????????0??????????11????????????????????????????????????????1?10?????????0???????????0???????????1????0?????????
"/>

                            <sequence id="seq_Wight_B_128" spec="Sequence" taxon="Wight_B_128" totalcount="2" value="??0???1?00???100???????????????????????????010?0???01???????0??????????1100101110?1???????????????????????????0?00?001100?00011?100?00?1??????????????????????????0??????????????????????????????????????????????????????????????????????????????????????1????????????????????????????????????????????????????????????????????????????????????????????????????0?00000000??0000001??000??????????????????????????????????????????????????????????????????????????????????????????????????????????????????????????????????????1110??????0??0???????????01?????0????1???????????????01??0??0????????????1???0??0??????????0????????0??????1?????????0??0?000???0?1??????????????????????1??1??????????????0??0????????????????????????????????0????????????????0???1?????????????????0????????????0???????????????????0????0???????0???0????????????0??1?????????????????????01??????????????????????000????10?0???0???????????????????????????????0?0?00?00???000100???????????????1???????????????0?1???10???11???????????????0??????????1????????????001???????????????0000????????10???????1??????????????????????????????????0??0??0?????????????????????????????????????????????0??????0???1??0?00???????????????????????????0?????11?????????????????????00??0??0??0??0?????????0????????????????????????????0??????????????0????????????????????????????????????????0???11?0??00?????????0??????????????????????????0???????????1???????01??????????0?1???0???00?0??????????????????????0????????????0???????????????1?????01?????????11???????0?0110?100????????00?????????????????0???0?????000?????????????????10????1?????????????????????1????????????????0????????0????????????????????????0?????????????????????????????????????????????????0????????????????0??????????11???????0????????????????????????????????1?1??????????0???????????0???????????1???????????00?
"/>

                            <sequence id="seq_MLL_1190_cf_Baryonyx_128" spec="Sequence" taxon="MLL_1190_cf_Baryonyx_128" totalcount="2" value="???????????????????????????????????????????0?????????????????????????????????????????????????????????????????????????????????????????????????????????0??000?0?000?0?1??00?????????????????????????????????????????????????????????????????????????????????????0?0?????????????????????????????????????????????????????????????????????????????????????????????0?0??????0?1000??????0??????????????????????????????????0????????????????????????????????????????????????????????0??????11?????????????????????????????????????????????????0????????????????????????????????????????????????????????????????????????????1?????????0???????????????????0??????????????????????????????1??????????????????1???????????????????????0??0???????????????0????????????????????????????????????1????????????????????????????????????????????????????????0??????????????????????????????????????????????????00?????????????????0?????????????????????????????000??????0001???????????????????????????????????????????????0????????????????????????????????????????????????????????????????????????????????????????0???0?????????????????????????????0????????????????0??????0?????????????????????????????????????????????????????????????????????????????????????????00?0?0???????????????????????0?????????????????0???????????????????????????0???????????????????????????????????????0??????????????????????????000?????????????????????????????????????????????0?????????0?0??????????????0??0?????????????????????0???????????1??????????????????????????????????0????0????????????????????1???????????????????????????????????????????????????????????????0????????????????????????????????????????????0?????????????????0???????????0???????????????????????????????????????????????????0?????????????????????????????????????0?????????????????????????????????????????????????????"/>

                            <sequence id="seq_Vallibonavenatrix_128" spec="Sequence" taxon="Vallibonavenatrix_128" totalcount="2" value="?????????????????????????????????????????????????????????????????????????????????????????????????????????????????????????????????????????????????????????????????????????????????????????????????1???????????????0?????????????0?10101?000??000????1??0??1????????????????????????????????????????????????????????????????????????????????????????????111010??0?????0000?1?00??????0?0?01?11111??1?0101000?0????001?1??????????????0?00??0??????????????????????????????????????????????????????????????????????????????????????????0????????????????????????0?1???????0????0????0?????????????????????????????1????????????0????????????????????0?1???????????????????????????????1???????????????????????0?????????0?????????????????????????????0??????????????????????10??????????10?1?0????????????????????????????????0??????????0????1?0??????????????????????????????????????????????0????00??????????????????????1??0?????????????????0?????0??????0?0??0???????????????????0?????????????????????????????????????????????????????????0????????0??????1??????????0????????????????????0????????????????1?????????????0??????0??????????????????????0????????10??1????????????0???????????????1????????101?0?1??????????0???????????1????????0????????????????????01????00??????????????????????????????????????????????????0???????????????????????????????????????????????????1???????????1000????????????????????????????????????????????????????????????0????????????????????????0??????????????0????????????????????????1?????????0?????????????00??????0??????????????0???????????????????0????????1?????????????????????0??0??1??????????????????????0??0???????????????????????0?0?0?????????????001????0?????????????????????????????????????????????????11000000????0??????0?????????????????????????????????0?????????????????????????????????1?????????????00?"/>

                            <sequence id="seq_Camarillasaurus_127" spec="Sequence" taxon="Camarillasaurus_127" totalcount="2" value="?????????????????????????????????????????????????????????????????????????????????????????????????????????????????????????????????????????????????????????????????????????????????????????????????????????????????????????1?????0?????1??????????????????????1??????10??1??1?0?????????????????????????????????????????????????????????????????????????1?0?0???0?0??????0?1??0?000??0??????????????????????????????????????????????????????????????????????????0?0?010??0?????????0???????????????????????????????????????????????????????????????????????????????????????????????0????????????????????????????0???????????????????????????????????????????????1?????????????????????????1??0????????????0???0?????????????????????????????????????????????????????????????1???????????1???????????????????????????????????????????????????????????????????????????????????????????????0????????????00?????????????????????0?????????????????1???????0???????0???????????????????????????????????????????????????????0????????0???????????????????????????????????????????1???????0?????????????????????????????????????????????????????????????0????????10?????1?????????????????????????????????????????????????????????????????????????????????????????????0?????????0????????????????????????????????????????????????????????????????????????????????????????????????????????????????????????????????????????????????????????????????????????????????????????????0??0???????????????????????????????????????0?????????????????????????????????????????????0???????????????????????????????????????????????????????????????????????????0??????????????????????????????????????????????????????????00??????????????????????????????????????????????1???0?????????????????11??????????????????????????????????????????????????????????????????????????????????????????????????????"/>


                            <userDataType id="StandardData.0" spec="beast.evolution.datatype.StandardData" ambiguities="" nrOfStates="2">

                                <charstatelabels id="UserDataType.0" spec="beast.evolution.datatype.UserDataType" characterName="" codeMap="0=0, 1=1, ? =0 1 " states="2" value="0, 1"/>

                                <charstatelabels id="UserDataType.1" spec="beast.evolution.datatype.UserDataType" characterName="" codeMap="0=0, 1=1, ? =0 1 " states="2" value="0, 1"/>

                                <charstatelabels id="UserDataType.2" spec="beast.evolution.datatype.UserDataType" characterName="" codeMap="0=0, 1=1, ? =0 1 " states="2" value="0, 1"/>

                                <charstatelabels id="UserDataType.3" spec="beast.evolution.datatype.UserDataType" characterName="" codeMap="0=0, 1=1, ? =0 1 " states="2" value="0, 1"/>

                                <charstatelabels id="UserDataType.4" spec="beast.evolution.datatype.UserDataType" characterName="" codeMap="0=0, 1=1, ? =0 1 " states="2" value="0, 1"/>

                                <charstatelabels id="UserDataType.5" spec="beast.evolution.datatype.UserDataType" characterName="" codeMap="0=0, 1=1, ? =0 1 " states="2" value="0, 1"/>

                                <charstatelabels id="UserDataType.6" spec="beast.evolution.datatype.UserDataType" characterName="" codeMap="0=0, 1=1, ? =0 1 " states="2" value="0, 1"/>

                                <charstatelabels id="UserDataType.7" spec="beast.evolution.datatype.UserDataType" characterName="" codeMap="0=0, 1=1, ? =0 1 " states="2" value="0, 1"/>

                                <charstatelabels id="UserDataType.8" spec="beast.evolution.datatype.UserDataType" characterName="" codeMap="0=0, 1=1, ? =0 1 " states="2" value="0, 1"/>

                                <charstatelabels id="UserDataType.9" spec="beast.evolution.datatype.UserDataType" characterName="" codeMap="0=0, 1=1, ? =0 1 " states="2" value="0, 1"/>

                                <charstatelabels id="UserDataType.10" spec="beast.evolution.datatype.UserDataType" characterName="" codeMap="0=0, 1=1, ? =0 1 " states="2" value="0, 1"/>

                                <charstatelabels id="UserDataType.11" spec="beast.evolution.datatype.UserDataType" characterName="" codeMap="0=0, 1=1, ? =0 1 " states="2" value="0, 1"/>

                                <charstatelabels id="UserDataType.12" spec="beast.evolution.datatype.UserDataType" characterName="" codeMap="0=0, 1=1, ? =0 1 " states="2" value="0, 1"/>

                                <charstatelabels id="UserDataType.13" spec="beast.evolution.datatype.UserDataType" characterName="" codeMap="0=0, 1=1, ? =0 1 " states="2" value="0, 1"/>

                                <charstatelabels id="UserDataType.14" spec="beast.evolution.datatype.UserDataType" characterName="" codeMap="0=0, 1=1, ? =0 1 " states="2" value="0, 1"/>

                                <charstatelabels id="UserDataType.15" spec="beast.evolution.datatype.UserDataType" characterName="" codeMap="0=0, 1=1, ? =0 1 " states="2" value="0, 1"/>

                                <charstatelabels id="UserDataType.16" spec="beast.evolution.datatype.UserDataType" characterName="" codeMap="0=0, 1=1, ? =0 1 " states="2" value="0, 1"/>

                                <charstatelabels id="UserDataType.17" spec="beast.evolution.datatype.UserDataType" characterName="" codeMap="0=0, 1=1, ? =0 1 " states="2" value="0, 1"/>

                                <charstatelabels id="UserDataType.18" spec="beast.evolution.datatype.UserDataType" characterName="" codeMap="0=0, 1=1, ? =0 1 " states="2" value="0, 1"/>

                                <charstatelabels id="UserDataType.19" spec="beast.evolution.datatype.UserDataType" characterName="" codeMap="0=0, 1=1, ? =0 1 " states="2" value="0, 1"/>

                                <charstatelabels id="UserDataType.20" spec="beast.evolution.datatype.UserDataType" characterName="" codeMap="0=0, 1=1, ? =0 1 " states="2" value="0, 1"/>

                                <charstatelabels id="UserDataType.21" spec="beast.evolution.datatype.UserDataType" characterName="" codeMap="0=0, 1=1, ? =0 1 " states="2" value="0, 1"/>

                                <charstatelabels id="UserDataType.22" spec="beast.evolution.datatype.UserDataType" characterName="" codeMap="0=0, 1=1, ? =0 1 " states="2" value="0, 1"/>

                                <charstatelabels id="UserDataType.23" spec="beast.evolution.datatype.UserDataType" characterName="" codeMap="0=0, 1=1, ? =0 1 " states="2" value="0, 1"/>

                                <charstatelabels id="UserDataType.24" spec="beast.evolution.datatype.UserDataType" characterName="" codeMap="0=0, 1=1, ? =0 1 " states="2" value="0, 1"/>

                                <charstatelabels id="UserDataType.25" spec="beast.evolution.datatype.UserDataType" characterName="" codeMap="0=0, 1=1, ? =0 1 " states="2" value="0, 1"/>

                                <charstatelabels id="UserDataType.26" spec="beast.evolution.datatype.UserDataType" characterName="" codeMap="0=0, 1=1, ? =0 1 " states="2" value="0, 1"/>

                                <charstatelabels id="UserDataType.27" spec="beast.evolution.datatype.UserDataType" characterName="" codeMap="0=0, 1=1, ? =0 1 " states="2" value="0, 1"/>

                                <charstatelabels id="UserDataType.28" spec="beast.evolution.datatype.UserDataType" characterName="" codeMap="0=0, 1=1, ? =0 1 " states="2" value="0, 1"/>

                                <charstatelabels id="UserDataType.29" spec="beast.evolution.datatype.UserDataType" characterName="" codeMap="0=0, 1=1, ? =0 1 " states="2" value="0, 1"/>

                                <charstatelabels id="UserDataType.30" spec="beast.evolution.datatype.UserDataType" characterName="" codeMap="0=0, 1=1, ? =0 1 " states="2" value="0, 1"/>

                                <charstatelabels id="UserDataType.31" spec="beast.evolution.datatype.UserDataType" characterName="" codeMap="0=0, 1=1, ? =0 1 " states="2" value="0, 1"/>

                                <charstatelabels id="UserDataType.32" spec="beast.evolution.datatype.UserDataType" characterName="" codeMap="0=0, 1=1, ? =0 1 " states="2" value="0, 1"/>

                                <charstatelabels id="UserDataType.33" spec="beast.evolution.datatype.UserDataType" characterName="" codeMap="0=0, 1=1, ? =0 1 " states="2" value="0, 1"/>

                                <charstatelabels id="UserDataType.34" spec="beast.evolution.datatype.UserDataType" characterName="" codeMap="0=0, 1=1, ? =0 1 " states="2" value="0, 1"/>

                                <charstatelabels id="UserDataType.35" spec="beast.evolution.datatype.UserDataType" characterName="" codeMap="0=0, 1=1, ? =0 1 " states="2" value="0, 1"/>

                                <charstatelabels id="UserDataType.36" spec="beast.evolution.datatype.UserDataType" characterName="" codeMap="0=0, 1=1, ? =0 1 " states="2" value="0, 1"/>

                                <charstatelabels id="UserDataType.37" spec="beast.evolution.datatype.UserDataType" characterName="" codeMap="0=0, 1=1, ? =0 1 " states="2" value="0, 1"/>

                                <charstatelabels id="UserDataType.38" spec="beast.evolution.datatype.UserDataType" characterName="" codeMap="0=0, 1=1, ? =0 1 " states="2" value="0, 1"/>

                                <charstatelabels id="UserDataType.39" spec="beast.evolution.datatype.UserDataType" characterName="" codeMap="0=0, 1=1, ? =0 1 " states="2" value="0, 1"/>

                                <charstatelabels id="UserDataType.40" spec="beast.evolution.datatype.UserDataType" characterName="" codeMap="0=0, 1=1, ? =0 1 " states="2" value="0, 1"/>

                                <charstatelabels id="UserDataType.41" spec="beast.evolution.datatype.UserDataType" characterName="" codeMap="0=0, 1=1, ? =0 1 " states="2" value="0, 1"/>

                                <charstatelabels id="UserDataType.42" spec="beast.evolution.datatype.UserDataType" characterName="" codeMap="0=0, 1=1, ? =0 1 " states="2" value="0, 1"/>

                                <charstatelabels id="UserDataType.43" spec="beast.evolution.datatype.UserDataType" characterName="" codeMap="0=0, 1=1, ? =0 1 " states="2" value="0, 1"/>

                                <charstatelabels id="UserDataType.44" spec="beast.evolution.datatype.UserDataType" characterName="" codeMap="0=0, 1=1, ? =0 1 " states="2" value="0, 1"/>

                                <charstatelabels id="UserDataType.45" spec="beast.evolution.datatype.UserDataType" characterName="" codeMap="0=0, 1=1, ? =0 1 " states="2" value="0, 1"/>

                                <charstatelabels id="UserDataType.46" spec="beast.evolution.datatype.UserDataType" characterName="" codeMap="0=0, 1=1, ? =0 1 " states="2" value="0, 1"/>

                                <charstatelabels id="UserDataType.47" spec="beast.evolution.datatype.UserDataType" characterName="" codeMap="0=0, 1=1, ? =0 1 " states="2" value="0, 1"/>

                                <charstatelabels id="UserDataType.48" spec="beast.evolution.datatype.UserDataType" characterName="" codeMap="0=0, 1=1, ? =0 1 " states="2" value="0, 1"/>

                                <charstatelabels id="UserDataType.49" spec="beast.evolution.datatype.UserDataType" characterName="" codeMap="0=0, 1=1, ? =0 1 " states="2" value="0, 1"/>

                                <charstatelabels id="UserDataType.50" spec="beast.evolution.datatype.UserDataType" characterName="" codeMap="0=0, 1=1, ? =0 1 " states="2" value="0, 1"/>

                                <charstatelabels id="UserDataType.51" spec="beast.evolution.datatype.UserDataType" characterName="" codeMap="0=0, 1=1, ? =0 1 " states="2" value="0, 1"/>

                                <charstatelabels id="UserDataType.52" spec="beast.evolution.datatype.UserDataType" characterName="" codeMap="0=0, 1=1, ? =0 1 " states="2" value="0, 1"/>

                                <charstatelabels id="UserDataType.53" spec="beast.evolution.datatype.UserDataType" characterName="" codeMap="0=0, 1=1, ? =0 1 " states="2" value="0, 1"/>

                                <charstatelabels id="UserDataType.54" spec="beast.evolution.datatype.UserDataType" characterName="" codeMap="0=0, 1=1, ? =0 1 " states="2" value="0, 1"/>

                                <charstatelabels id="UserDataType.55" spec="beast.evolution.datatype.UserDataType" characterName="" codeMap="0=0, 1=1, ? =0 1 " states="2" value="0, 1"/>

                                <charstatelabels id="UserDataType.56" spec="beast.evolution.datatype.UserDataType" characterName="" codeMap="0=0, 1=1, ? =0 1 " states="2" value="0, 1"/>

                                <charstatelabels id="UserDataType.57" spec="beast.evolution.datatype.UserDataType" characterName="" codeMap="0=0, 1=1, ? =0 1 " states="2" value="0, 1"/>

                                <charstatelabels id="UserDataType.58" spec="beast.evolution.datatype.UserDataType" characterName="" codeMap="0=0, 1=1, ? =0 1 " states="2" value="0, 1"/>

                                <charstatelabels id="UserDataType.59" spec="beast.evolution.datatype.UserDataType" characterName="" codeMap="0=0, 1=1, ? =0 1 " states="2" value="0, 1"/>

                                <charstatelabels id="UserDataType.60" spec="beast.evolution.datatype.UserDataType" characterName="" codeMap="0=0, 1=1, ? =0 1 " states="2" value="0, 1"/>

                                <charstatelabels id="UserDataType.61" spec="beast.evolution.datatype.UserDataType" characterName="" codeMap="0=0, 1=1, ? =0 1 " states="2" value="0, 1"/>

                                <charstatelabels id="UserDataType.62" spec="beast.evolution.datatype.UserDataType" characterName="" codeMap="0=0, 1=1, ? =0 1 " states="2" value="0, 1"/>

                                <charstatelabels id="UserDataType.63" spec="beast.evolution.datatype.UserDataType" characterName="" codeMap="0=0, 1=1, ? =0 1 " states="2" value="0, 1"/>

                                <charstatelabels id="UserDataType.64" spec="beast.evolution.datatype.UserDataType" characterName="" codeMap="0=0, 1=1, ? =0 1 " states="2" value="0, 1"/>

                                <charstatelabels id="UserDataType.65" spec="beast.evolution.datatype.UserDataType" characterName="" codeMap="0=0, 1=1, ? =0 1 " states="2" value="0, 1"/>

                                <charstatelabels id="UserDataType.66" spec="beast.evolution.datatype.UserDataType" characterName="" codeMap="0=0, 1=1, ? =0 1 " states="2" value="0, 1"/>

                                <charstatelabels id="UserDataType.67" spec="beast.evolution.datatype.UserDataType" characterName="" codeMap="0=0, 1=1, ? =0 1 " states="2" value="0, 1"/>

                                <charstatelabels id="UserDataType.68" spec="beast.evolution.datatype.UserDataType" characterName="" codeMap="0=0, 1=1, ? =0 1 " states="2" value="0, 1"/>

                                <charstatelabels id="UserDataType.69" spec="beast.evolution.datatype.UserDataType" characterName="" codeMap="0=0, 1=1, ? =0 1 " states="2" value="0, 1"/>

                                <charstatelabels id="UserDataType.70" spec="beast.evolution.datatype.UserDataType" characterName="" codeMap="0=0, 1=1, ? =0 1 " states="2" value="0, 1"/>

                                <charstatelabels id="UserDataType.71" spec="beast.evolution.datatype.UserDataType" characterName="" codeMap="0=0, 1=1, ? =0 1 " states="2" value="0, 1"/>

                                <charstatelabels id="UserDataType.72" spec="beast.evolution.datatype.UserDataType" characterName="" codeMap="0=0, 1=1, ? =0 1 " states="2" value="0, 1"/>

                                <charstatelabels id="UserDataType.73" spec="beast.evolution.datatype.UserDataType" characterName="" codeMap="0=0, 1=1, ? =0 1 " states="2" value="0, 1"/>

                                <charstatelabels id="UserDataType.74" spec="beast.evolution.datatype.UserDataType" characterName="" codeMap="0=0, 1=1, ? =0 1 " states="2" value="0, 1"/>

                                <charstatelabels id="UserDataType.75" spec="beast.evolution.datatype.UserDataType" characterName="" codeMap="0=0, 1=1, ? =0 1 " states="2" value="0, 1"/>

                                <charstatelabels id="UserDataType.76" spec="beast.evolution.datatype.UserDataType" characterName="" codeMap="0=0, 1=1, ? =0 1 " states="2" value="0, 1"/>

                                <charstatelabels id="UserDataType.77" spec="beast.evolution.datatype.UserDataType" characterName="" codeMap="0=0, 1=1, ? =0 1 " states="2" value="0, 1"/>

                                <charstatelabels id="UserDataType.78" spec="beast.evolution.datatype.UserDataType" characterName="" codeMap="0=0, 1=1, ? =0 1 " states="2" value="0, 1"/>

                                <charstatelabels id="UserDataType.79" spec="beast.evolution.datatype.UserDataType" characterName="" codeMap="0=0, 1=1, ? =0 1 " states="2" value="0, 1"/>

                                <charstatelabels id="UserDataType.80" spec="beast.evolution.datatype.UserDataType" characterName="" codeMap="0=0, 1=1, ? =0 1 " states="2" value="0, 1"/>

                                <charstatelabels id="UserDataType.81" spec="beast.evolution.datatype.UserDataType" characterName="" codeMap="0=0, 1=1, ? =0 1 " states="2" value="0, 1"/>

                                <charstatelabels id="UserDataType.82" spec="beast.evolution.datatype.UserDataType" characterName="" codeMap="0=0, 1=1, ? =0 1 " states="2" value="0, 1"/>

                                <charstatelabels id="UserDataType.83" spec="beast.evolution.datatype.UserDataType" characterName="" codeMap="0=0, 1=1, ? =0 1 " states="2" value="0, 1"/>

                                <charstatelabels id="UserDataType.84" spec="beast.evolution.datatype.UserDataType" characterName="" codeMap="0=0, 1=1, ? =0 1 " states="2" value="0, 1"/>

                                <charstatelabels id="UserDataType.85" spec="beast.evolution.datatype.UserDataType" characterName="" codeMap="0=0, 1=1, ? =0 1 " states="2" value="0, 1"/>

                                <charstatelabels id="UserDataType.86" spec="beast.evolution.datatype.UserDataType" characterName="" codeMap="0=0, 1=1, ? =0 1 " states="2" value="0, 1"/>

                                <charstatelabels id="UserDataType.87" spec="beast.evolution.datatype.UserDataType" characterName="" codeMap="0=0, 1=1, ? =0 1 " states="2" value="0, 1"/>

                                <charstatelabels id="UserDataType.88" spec="beast.evolution.datatype.UserDataType" characterName="" codeMap="0=0, 1=1, ? =0 1 " states="2" value="0, 1"/>

                                <charstatelabels id="UserDataType.89" spec="beast.evolution.datatype.UserDataType" characterName="" codeMap="0=0, 1=1, ? =0 1 " states="2" value="0, 1"/>

                                <charstatelabels id="UserDataType.90" spec="beast.evolution.datatype.UserDataType" characterName="" codeMap="0=0, 1=1, ? =0 1 " states="2" value="0, 1"/>

                                <charstatelabels id="UserDataType.91" spec="beast.evolution.datatype.UserDataType" characterName="" codeMap="0=0, 1=1, ? =0 1 " states="2" value="0, 1"/>

                                <charstatelabels id="UserDataType.92" spec="beast.evolution.datatype.UserDataType" characterName="" codeMap="0=0, 1=1, ? =0 1 " states="2" value="0, 1"/>

                                <charstatelabels id="UserDataType.93" spec="beast.evolution.datatype.UserDataType" characterName="" codeMap="0=0, 1=1, ? =0 1 " states="2" value="0, 1"/>

                                <charstatelabels id="UserDataType.94" spec="beast.evolution.datatype.UserDataType" characterName="" codeMap="0=0, 1=1, ? =0 1 " states="2" value="0, 1"/>

                                <charstatelabels id="UserDataType.95" spec="beast.evolution.datatype.UserDataType" characterName="" codeMap="0=0, 1=1, ? =0 1 " states="2" value="0, 1"/>

                                <charstatelabels id="UserDataType.96" spec="beast.evolution.datatype.UserDataType" characterName="" codeMap="0=0, 1=1, ? =0 1 " states="2" value="0, 1"/>

                                <charstatelabels id="UserDataType.97" spec="beast.evolution.datatype.UserDataType" characterName="" codeMap="0=0, 1=1, ? =0 1 " states="2" value="0, 1"/>

                                <charstatelabels id="UserDataType.98" spec="beast.evolution.datatype.UserDataType" characterName="" codeMap="0=0, 1=1, ? =0 1 " states="2" value="0, 1"/>

                                <charstatelabels id="UserDataType.99" spec="beast.evolution.datatype.UserDataType" characterName="" codeMap="0=0, 1=1, ? =0 1 " states="2" value="0, 1"/>

                                <charstatelabels id="UserDataType.100" spec="beast.evolution.datatype.UserDataType" characterName="" codeMap="0=0, 1=1, ? =0 1 " states="2" value="0, 1"/>

                                <charstatelabels id="UserDataType.101" spec="beast.evolution.datatype.UserDataType" characterName="" codeMap="0=0, 1=1, ? =0 1 " states="2" value="0, 1"/>

                                <charstatelabels id="UserDataType.102" spec="beast.evolution.datatype.UserDataType" characterName="" codeMap="0=0, 1=1, ? =0 1 " states="2" value="0, 1"/>

                                <charstatelabels id="UserDataType.103" spec="beast.evolution.datatype.UserDataType" characterName="" codeMap="0=0, 1=1, ? =0 1 " states="2" value="0, 1"/>

                                <charstatelabels id="UserDataType.104" spec="beast.evolution.datatype.UserDataType" characterName="" codeMap="0=0, 1=1, ? =0 1 " states="2" value="0, 1"/>

                                <charstatelabels id="UserDataType.105" spec="beast.evolution.datatype.UserDataType" characterName="" codeMap="0=0, 1=1, ? =0 1 " states="2" value="0, 1"/>

                                <charstatelabels id="UserDataType.106" spec="beast.evolution.datatype.UserDataType" characterName="" codeMap="0=0, 1=1, ? =0 1 " states="2" value="0, 1"/>

                                <charstatelabels id="UserDataType.107" spec="beast.evolution.datatype.UserDataType" characterName="" codeMap="0=0, 1=1, ? =0 1 " states="2" value="0, 1"/>

                                <charstatelabels id="UserDataType.108" spec="beast.evolution.datatype.UserDataType" characterName="" codeMap="0=0, 1=1, ? =0 1 " states="2" value="0, 1"/>

                                <charstatelabels id="UserDataType.109" spec="beast.evolution.datatype.UserDataType" characterName="" codeMap="0=0, 1=1, ? =0 1 " states="2" value="0, 1"/>

                                <charstatelabels id="UserDataType.110" spec="beast.evolution.datatype.UserDataType" characterName="" codeMap="0=0, 1=1, ? =0 1 " states="2" value="0, 1"/>

                                <charstatelabels id="UserDataType.111" spec="beast.evolution.datatype.UserDataType" characterName="" codeMap="0=0, 1=1, ? =0 1 " states="2" value="0, 1"/>

                                <charstatelabels id="UserDataType.112" spec="beast.evolution.datatype.UserDataType" characterName="" codeMap="0=0, 1=1, ? =0 1 " states="2" value="0, 1"/>

                                <charstatelabels id="UserDataType.113" spec="beast.evolution.datatype.UserDataType" characterName="" codeMap="0=0, 1=1, ? =0 1 " states="2" value="0, 1"/>

                                <charstatelabels id="UserDataType.114" spec="beast.evolution.datatype.UserDataType" characterName="" codeMap="0=0, 1=1, ? =0 1 " states="2" value="0, 1"/>

                                <charstatelabels id="UserDataType.115" spec="beast.evolution.datatype.UserDataType" characterName="" codeMap="0=0, 1=1, ? =0 1 " states="2" value="0, 1"/>

                                <charstatelabels id="UserDataType.116" spec="beast.evolution.datatype.UserDataType" characterName="" codeMap="0=0, 1=1, ? =0 1 " states="2" value="0, 1"/>

                                <charstatelabels id="UserDataType.117" spec="beast.evolution.datatype.UserDataType" characterName="" codeMap="0=0, 1=1, ? =0 1 " states="2" value="0, 1"/>

                                <charstatelabels id="UserDataType.118" spec="beast.evolution.datatype.UserDataType" characterName="" codeMap="0=0, 1=1, ? =0 1 " states="2" value="0, 1"/>

                                <charstatelabels id="UserDataType.119" spec="beast.evolution.datatype.UserDataType" characterName="" codeMap="0=0, 1=1, ? =0 1 " states="2" value="0, 1"/>

                                <charstatelabels id="UserDataType.120" spec="beast.evolution.datatype.UserDataType" characterName="" codeMap="0=0, 1=1, ? =0 1 " states="2" value="0, 1"/>

                                <charstatelabels id="UserDataType.121" spec="beast.evolution.datatype.UserDataType" characterName="" codeMap="0=0, 1=1, ? =0 1 " states="2" value="0, 1"/>

                                <charstatelabels id="UserDataType.122" spec="beast.evolution.datatype.UserDataType" characterName="" codeMap="0=0, 1=1, ? =0 1 " states="2" value="0, 1"/>

                                <charstatelabels id="UserDataType.123" spec="beast.evolution.datatype.UserDataType" characterName="" codeMap="0=0, 1=1, ? =0 1 " states="2" value="0, 1"/>

                                <charstatelabels id="UserDataType.124" spec="beast.evolution.datatype.UserDataType" characterName="" codeMap="0=0, 1=1, ? =0 1 " states="2" value="0, 1"/>

                                <charstatelabels id="UserDataType.125" spec="beast.evolution.datatype.UserDataType" characterName="" codeMap="0=0, 1=1, ? =0 1 " states="2" value="0, 1"/>

                                <charstatelabels id="UserDataType.126" spec="beast.evolution.datatype.UserDataType" characterName="" codeMap="0=0, 1=1, ? =0 1 " states="2" value="0, 1"/>

                                <charstatelabels id="UserDataType.127" spec="beast.evolution.datatype.UserDataType" characterName="" codeMap="0=0, 1=1, ? =0 1 " states="2" value="0, 1"/>

                                <charstatelabels id="UserDataType.128" spec="beast.evolution.datatype.UserDataType" characterName="" codeMap="0=0, 1=1, ? =0 1 " states="2" value="0, 1"/>

                                <charstatelabels id="UserDataType.129" spec="beast.evolution.datatype.UserDataType" characterName="" codeMap="0=0, 1=1, ? =0 1 " states="2" value="0, 1"/>

                                <charstatelabels id="UserDataType.130" spec="beast.evolution.datatype.UserDataType" characterName="" codeMap="0=0, 1=1, ? =0 1 " states="2" value="0, 1"/>

                                <charstatelabels id="UserDataType.131" spec="beast.evolution.datatype.UserDataType" characterName="" codeMap="0=0, 1=1, ? =0 1 " states="2" value="0, 1"/>

                                <charstatelabels id="UserDataType.132" spec="beast.evolution.datatype.UserDataType" characterName="" codeMap="0=0, 1=1, ? =0 1 " states="2" value="0, 1"/>

                                <charstatelabels id="UserDataType.133" spec="beast.evolution.datatype.UserDataType" characterName="" codeMap="0=0, 1=1, ? =0 1 " states="2" value="0, 1"/>

                                <charstatelabels id="UserDataType.134" spec="beast.evolution.datatype.UserDataType" characterName="" codeMap="0=0, 1=1, ? =0 1 " states="2" value="0, 1"/>

                                <charstatelabels id="UserDataType.135" spec="beast.evolution.datatype.UserDataType" characterName="" codeMap="0=0, 1=1, ? =0 1 " states="2" value="0, 1"/>

                                <charstatelabels id="UserDataType.136" spec="beast.evolution.datatype.UserDataType" characterName="" codeMap="0=0, 1=1, ? =0 1 " states="2" value="0, 1"/>

                                <charstatelabels id="UserDataType.137" spec="beast.evolution.datatype.UserDataType" characterName="" codeMap="0=0, 1=1, ? =0 1 " states="2" value="0, 1"/>

                                <charstatelabels id="UserDataType.138" spec="beast.evolution.datatype.UserDataType" characterName="" codeMap="0=0, 1=1, ? =0 1 " states="2" value="0, 1"/>

                                <charstatelabels id="UserDataType.139" spec="beast.evolution.datatype.UserDataType" characterName="" codeMap="0=0, 1=1, ? =0 1 " states="2" value="0, 1"/>

                                <charstatelabels id="UserDataType.140" spec="beast.evolution.datatype.UserDataType" characterName="" codeMap="0=0, 1=1, ? =0 1 " states="2" value="0, 1"/>

                                <charstatelabels id="UserDataType.141" spec="beast.evolution.datatype.UserDataType" characterName="" codeMap="0=0, 1=1, ? =0 1 " states="2" value="0, 1"/>

                                <charstatelabels id="UserDataType.142" spec="beast.evolution.datatype.UserDataType" characterName="" codeMap="0=0, 1=1, ? =0 1 " states="2" value="0, 1"/>

                                <charstatelabels id="UserDataType.143" spec="beast.evolution.datatype.UserDataType" characterName="" codeMap="0=0, 1=1, ? =0 1 " states="2" value="0, 1"/>

                                <charstatelabels id="UserDataType.144" spec="beast.evolution.datatype.UserDataType" characterName="" codeMap="0=0, 1=1, ? =0 1 " states="2" value="0, 1"/>

                                <charstatelabels id="UserDataType.145" spec="beast.evolution.datatype.UserDataType" characterName="" codeMap="0=0, 1=1, ? =0 1 " states="2" value="0, 1"/>

                                <charstatelabels id="UserDataType.146" spec="beast.evolution.datatype.UserDataType" characterName="" codeMap="0=0, 1=1, ? =0 1 " states="2" value="0, 1"/>

                                <charstatelabels id="UserDataType.147" spec="beast.evolution.datatype.UserDataType" characterName="" codeMap="0=0, 1=1, ? =0 1 " states="2" value="0, 1"/>

                                <charstatelabels id="UserDataType.148" spec="beast.evolution.datatype.UserDataType" characterName="" codeMap="0=0, 1=1, ? =0 1 " states="2" value="0, 1"/>

                                <charstatelabels id="UserDataType.149" spec="beast.evolution.datatype.UserDataType" characterName="" codeMap="0=0, 1=1, ? =0 1 " states="2" value="0, 1"/>

                                <charstatelabels id="UserDataType.150" spec="beast.evolution.datatype.UserDataType" characterName="" codeMap="0=0, 1=1, ? =0 1 " states="2" value="0, 1"/>

                                <charstatelabels id="UserDataType.151" spec="beast.evolution.datatype.UserDataType" characterName="" codeMap="0=0, 1=1, ? =0 1 " states="2" value="0, 1"/>

                                <charstatelabels id="UserDataType.152" spec="beast.evolution.datatype.UserDataType" characterName="" codeMap="0=0, 1=1, ? =0 1 " states="2" value="0, 1"/>

                                <charstatelabels id="UserDataType.153" spec="beast.evolution.datatype.UserDataType" characterName="" codeMap="0=0, 1=1, ? =0 1 " states="2" value="0, 1"/>

                                <charstatelabels id="UserDataType.154" spec="beast.evolution.datatype.UserDataType" characterName="" codeMap="0=0, 1=1, ? =0 1 " states="2" value="0, 1"/>

                                <charstatelabels id="UserDataType.155" spec="beast.evolution.datatype.UserDataType" characterName="" codeMap="0=0, 1=1, ? =0 1 " states="2" value="0, 1"/>

                                <charstatelabels id="UserDataType.156" spec="beast.evolution.datatype.UserDataType" characterName="" codeMap="0=0, 1=1, ? =0 1 " states="2" value="0, 1"/>

                                <charstatelabels id="UserDataType.157" spec="beast.evolution.datatype.UserDataType" characterName="" codeMap="0=0, 1=1, ? =0 1 " states="2" value="0, 1"/>

                                <charstatelabels id="UserDataType.158" spec="beast.evolution.datatype.UserDataType" characterName="" codeMap="0=0, 1=1, ? =0 1 " states="2" value="0, 1"/>

                                <charstatelabels id="UserDataType.159" spec="beast.evolution.datatype.UserDataType" characterName="" codeMap="0=0, 1=1, ? =0 1 " states="2" value="0, 1"/>

                                <charstatelabels id="UserDataType.160" spec="beast.evolution.datatype.UserDataType" characterName="" codeMap="0=0, 1=1, ? =0 1 " states="2" value="0, 1"/>

                                <charstatelabels id="UserDataType.161" spec="beast.evolution.datatype.UserDataType" characterName="" codeMap="0=0, 1=1, ? =0 1 " states="2" value="0, 1"/>

                                <charstatelabels id="UserDataType.162" spec="beast.evolution.datatype.UserDataType" characterName="" codeMap="0=0, 1=1, ? =0 1 " states="2" value="0, 1"/>

                                <charstatelabels id="UserDataType.163" spec="beast.evolution.datatype.UserDataType" characterName="" codeMap="0=0, 1=1, ? =0 1 " states="2" value="0, 1"/>

                                <charstatelabels id="UserDataType.164" spec="beast.evolution.datatype.UserDataType" characterName="" codeMap="0=0, 1=1, ? =0 1 " states="2" value="0, 1"/>

                                <charstatelabels id="UserDataType.165" spec="beast.evolution.datatype.UserDataType" characterName="" codeMap="0=0, 1=1, ? =0 1 " states="2" value="0, 1"/>

                                <charstatelabels id="UserDataType.166" spec="beast.evolution.datatype.UserDataType" characterName="" codeMap="0=0, 1=1, ? =0 1 " states="2" value="0, 1"/>

                                <charstatelabels id="UserDataType.167" spec="beast.evolution.datatype.UserDataType" characterName="" codeMap="0=0, 1=1, ? =0 1 " states="2" value="0, 1"/>

                                <charstatelabels id="UserDataType.168" spec="beast.evolution.datatype.UserDataType" characterName="" codeMap="0=0, 1=1, ? =0 1 " states="2" value="0, 1"/>

                                <charstatelabels id="UserDataType.169" spec="beast.evolution.datatype.UserDataType" characterName="" codeMap="0=0, 1=1, ? =0 1 " states="2" value="0, 1"/>

                                <charstatelabels id="UserDataType.170" spec="beast.evolution.datatype.UserDataType" characterName="" codeMap="0=0, 1=1, ? =0 1 " states="2" value="0, 1"/>

                                <charstatelabels id="UserDataType.171" spec="beast.evolution.datatype.UserDataType" characterName="" codeMap="0=0, 1=1, ? =0 1 " states="2" value="0, 1"/>

                                <charstatelabels id="UserDataType.172" spec="beast.evolution.datatype.UserDataType" characterName="" codeMap="0=0, 1=1, ? =0 1 " states="2" value="0, 1"/>

                                <charstatelabels id="UserDataType.173" spec="beast.evolution.datatype.UserDataType" characterName="" codeMap="0=0, 1=1, ? =0 1 " states="2" value="0, 1"/>

                                <charstatelabels id="UserDataType.174" spec="beast.evolution.datatype.UserDataType" characterName="" codeMap="0=0, 1=1, ? =0 1 " states="2" value="0, 1"/>

                                <charstatelabels id="UserDataType.175" spec="beast.evolution.datatype.UserDataType" characterName="" codeMap="0=0, 1=1, ? =0 1 " states="2" value="0, 1"/>

                                <charstatelabels id="UserDataType.176" spec="beast.evolution.datatype.UserDataType" characterName="" codeMap="0=0, 1=1, ? =0 1 " states="2" value="0, 1"/>

                                <charstatelabels id="UserDataType.177" spec="beast.evolution.datatype.UserDataType" characterName="" codeMap="0=0, 1=1, ? =0 1 " states="2" value="0, 1"/>

                                <charstatelabels id="UserDataType.178" spec="beast.evolution.datatype.UserDataType" characterName="" codeMap="0=0, 1=1, ? =0 1 " states="2" value="0, 1"/>

                                <charstatelabels id="UserDataType.179" spec="beast.evolution.datatype.UserDataType" characterName="" codeMap="0=0, 1=1, ? =0 1 " states="2" value="0, 1"/>

                                <charstatelabels id="UserDataType.180" spec="beast.evolution.datatype.UserDataType" characterName="" codeMap="0=0, 1=1, ? =0 1 " states="2" value="0, 1"/>

                                <charstatelabels id="UserDataType.181" spec="beast.evolution.datatype.UserDataType" characterName="" codeMap="0=0, 1=1, ? =0 1 " states="2" value="0, 1"/>

                                <charstatelabels id="UserDataType.182" spec="beast.evolution.datatype.UserDataType" characterName="" codeMap="0=0, 1=1, ? =0 1 " states="2" value="0, 1"/>

                                <charstatelabels id="UserDataType.183" spec="beast.evolution.datatype.UserDataType" characterName="" codeMap="0=0, 1=1, ? =0 1 " states="2" value="0, 1"/>

                                <charstatelabels id="UserDataType.184" spec="beast.evolution.datatype.UserDataType" characterName="" codeMap="0=0, 1=1, ? =0 1 " states="2" value="0, 1"/>

                                <charstatelabels id="UserDataType.185" spec="beast.evolution.datatype.UserDataType" characterName="" codeMap="0=0, 1=1, ? =0 1 " states="2" value="0, 1"/>

                                <charstatelabels id="UserDataType.186" spec="beast.evolution.datatype.UserDataType" characterName="" codeMap="0=0, 1=1, ? =0 1 " states="2" value="0, 1"/>

                                <charstatelabels id="UserDataType.187" spec="beast.evolution.datatype.UserDataType" characterName="" codeMap="0=0, 1=1, ? =0 1 " states="2" value="0, 1"/>

                                <charstatelabels id="UserDataType.188" spec="beast.evolution.datatype.UserDataType" characterName="" codeMap="0=0, 1=1, ? =0 1 " states="2" value="0, 1"/>

                                <charstatelabels id="UserDataType.189" spec="beast.evolution.datatype.UserDataType" characterName="" codeMap="0=0, 1=1, ? =0 1 " states="2" value="0, 1"/>

                                <charstatelabels id="UserDataType.190" spec="beast.evolution.datatype.UserDataType" characterName="" codeMap="0=0, 1=1, ? =0 1 " states="2" value="0, 1"/>

                                <charstatelabels id="UserDataType.191" spec="beast.evolution.datatype.UserDataType" characterName="" codeMap="0=0, 1=1, ? =0 1 " states="2" value="0, 1"/>

                                <charstatelabels id="UserDataType.192" spec="beast.evolution.datatype.UserDataType" characterName="" codeMap="0=0, 1=1, ? =0 1 " states="2" value="0, 1"/>

                                <charstatelabels id="UserDataType.193" spec="beast.evolution.datatype.UserDataType" characterName="" codeMap="0=0, 1=1, ? =0 1 " states="2" value="0, 1"/>

                                <charstatelabels id="UserDataType.194" spec="beast.evolution.datatype.UserDataType" characterName="" codeMap="0=0, 1=1, ? =0 1 " states="2" value="0, 1"/>

                                <charstatelabels id="UserDataType.195" spec="beast.evolution.datatype.UserDataType" characterName="" codeMap="0=0, 1=1, ? =0 1 " states="2" value="0, 1"/>

                                <charstatelabels id="UserDataType.196" spec="beast.evolution.datatype.UserDataType" characterName="" codeMap="0=0, 1=1, ? =0 1 " states="2" value="0, 1"/>

                                <charstatelabels id="UserDataType.197" spec="beast.evolution.datatype.UserDataType" characterName="" codeMap="0=0, 1=1, ? =0 1 " states="2" value="0, 1"/>

                                <charstatelabels id="UserDataType.198" spec="beast.evolution.datatype.UserDataType" characterName="" codeMap="0=0, 1=1, ? =0 1 " states="2" value="0, 1"/>

                                <charstatelabels id="UserDataType.199" spec="beast.evolution.datatype.UserDataType" characterName="" codeMap="0=0, 1=1, ? =0 1 " states="2" value="0, 1"/>

                                <charstatelabels id="UserDataType.200" spec="beast.evolution.datatype.UserDataType" characterName="" codeMap="0=0, 1=1, ? =0 1 " states="2" value="0, 1"/>

                                <charstatelabels id="UserDataType.201" spec="beast.evolution.datatype.UserDataType" characterName="" codeMap="0=0, 1=1, ? =0 1 " states="2" value="0, 1"/>

                                <charstatelabels id="UserDataType.202" spec="beast.evolution.datatype.UserDataType" characterName="" codeMap="0=0, 1=1, ? =0 1 " states="2" value="0, 1"/>

                                <charstatelabels id="UserDataType.203" spec="beast.evolution.datatype.UserDataType" characterName="" codeMap="0=0, 1=1, ? =0 1 " states="2" value="0, 1"/>

                                <charstatelabels id="UserDataType.204" spec="beast.evolution.datatype.UserDataType" characterName="" codeMap="0=0, 1=1, ? =0 1 " states="2" value="0, 1"/>

                                <charstatelabels id="UserDataType.205" spec="beast.evolution.datatype.UserDataType" characterName="" codeMap="0=0, 1=1, ? =0 1 " states="2" value="0, 1"/>

                                <charstatelabels id="UserDataType.206" spec="beast.evolution.datatype.UserDataType" characterName="" codeMap="0=0, 1=1, ? =0 1 " states="2" value="0, 1"/>

                                <charstatelabels id="UserDataType.207" spec="beast.evolution.datatype.UserDataType" characterName="" codeMap="0=0, 1=1, ? =0 1 " states="2" value="0, 1"/>

                                <charstatelabels id="UserDataType.208" spec="beast.evolution.datatype.UserDataType" characterName="" codeMap="0=0, 1=1, ? =0 1 " states="2" value="0, 1"/>

                                <charstatelabels id="UserDataType.209" spec="beast.evolution.datatype.UserDataType" characterName="" codeMap="0=0, 1=1, ? =0 1 " states="2" value="0, 1"/>

                                <charstatelabels id="UserDataType.210" spec="beast.evolution.datatype.UserDataType" characterName="" codeMap="0=0, 1=1, ? =0 1 " states="2" value="0, 1"/>

                                <charstatelabels id="UserDataType.211" spec="beast.evolution.datatype.UserDataType" characterName="" codeMap="0=0, 1=1, ? =0 1 " states="2" value="0, 1"/>

                                <charstatelabels id="UserDataType.212" spec="beast.evolution.datatype.UserDataType" characterName="" codeMap="0=0, 1=1, ? =0 1 " states="2" value="0, 1"/>

                                <charstatelabels id="UserDataType.213" spec="beast.evolution.datatype.UserDataType" characterName="" codeMap="0=0, 1=1, ? =0 1 " states="2" value="0, 1"/>

                                <charstatelabels id="UserDataType.214" spec="beast.evolution.datatype.UserDataType" characterName="" codeMap="0=0, 1=1, ? =0 1 " states="2" value="0, 1"/>

                                <charstatelabels id="UserDataType.215" spec="beast.evolution.datatype.UserDataType" characterName="" codeMap="0=0, 1=1, ? =0 1 " states="2" value="0, 1"/>

                                <charstatelabels id="UserDataType.216" spec="beast.evolution.datatype.UserDataType" characterName="" codeMap="0=0, 1=1, ? =0 1 " states="2" value="0, 1"/>

                                <charstatelabels id="UserDataType.217" spec="beast.evolution.datatype.UserDataType" characterName="" codeMap="0=0, 1=1, ? =0 1 " states="2" value="0, 1"/>

                                <charstatelabels id="UserDataType.218" spec="beast.evolution.datatype.UserDataType" characterName="" codeMap="0=0, 1=1, ? =0 1 " states="2" value="0, 1"/>

                                <charstatelabels id="UserDataType.219" spec="beast.evolution.datatype.UserDataType" characterName="" codeMap="0=0, 1=1, ? =0 1 " states="2" value="0, 1"/>

                                <charstatelabels id="UserDataType.220" spec="beast.evolution.datatype.UserDataType" characterName="" codeMap="0=0, 1=1, ? =0 1 " states="2" value="0, 1"/>

                                <charstatelabels id="UserDataType.221" spec="beast.evolution.datatype.UserDataType" characterName="" codeMap="0=0, 1=1, ? =0 1 " states="2" value="0, 1"/>

                                <charstatelabels id="UserDataType.222" spec="beast.evolution.datatype.UserDataType" characterName="" codeMap="0=0, 1=1, ? =0 1 " states="2" value="0, 1"/>

                                <charstatelabels id="UserDataType.223" spec="beast.evolution.datatype.UserDataType" characterName="" codeMap="0=0, 1=1, ? =0 1 " states="2" value="0, 1"/>

                                <charstatelabels id="UserDataType.224" spec="beast.evolution.datatype.UserDataType" characterName="" codeMap="0=0, 1=1, ? =0 1 " states="2" value="0, 1"/>

                                <charstatelabels id="UserDataType.225" spec="beast.evolution.datatype.UserDataType" characterName="" codeMap="0=0, 1=1, ? =0 1 " states="2" value="0, 1"/>

                                <charstatelabels id="UserDataType.226" spec="beast.evolution.datatype.UserDataType" characterName="" codeMap="0=0, 1=1, ? =0 1 " states="2" value="0, 1"/>

                                <charstatelabels id="UserDataType.227" spec="beast.evolution.datatype.UserDataType" characterName="" codeMap="0=0, 1=1, ? =0 1 " states="2" value="0, 1"/>

                                <charstatelabels id="UserDataType.228" spec="beast.evolution.datatype.UserDataType" characterName="" codeMap="0=0, 1=1, ? =0 1 " states="2" value="0, 1"/>

                                <charstatelabels id="UserDataType.229" spec="beast.evolution.datatype.UserDataType" characterName="" codeMap="0=0, 1=1, ? =0 1 " states="2" value="0, 1"/>

                                <charstatelabels id="UserDataType.230" spec="beast.evolution.datatype.UserDataType" characterName="" codeMap="0=0, 1=1, ? =0 1 " states="2" value="0, 1"/>

                                <charstatelabels id="UserDataType.231" spec="beast.evolution.datatype.UserDataType" characterName="" codeMap="0=0, 1=1, ? =0 1 " states="2" value="0, 1"/>

                                <charstatelabels id="UserDataType.232" spec="beast.evolution.datatype.UserDataType" characterName="" codeMap="0=0, 1=1, ? =0 1 " states="2" value="0, 1"/>

                                <charstatelabels id="UserDataType.233" spec="beast.evolution.datatype.UserDataType" characterName="" codeMap="0=0, 1=1, ? =0 1 " states="2" value="0, 1"/>

                                <charstatelabels id="UserDataType.234" spec="beast.evolution.datatype.UserDataType" characterName="" codeMap="0=0, 1=1, ? =0 1 " states="2" value="0, 1"/>

                                <charstatelabels id="UserDataType.235" spec="beast.evolution.datatype.UserDataType" characterName="" codeMap="0=0, 1=1, ? =0 1 " states="2" value="0, 1"/>

                                <charstatelabels id="UserDataType.236" spec="beast.evolution.datatype.UserDataType" characterName="" codeMap="0=0, 1=1, ? =0 1 " states="2" value="0, 1"/>

                                <charstatelabels id="UserDataType.237" spec="beast.evolution.datatype.UserDataType" characterName="" codeMap="0=0, 1=1, ? =0 1 " states="2" value="0, 1"/>

                                <charstatelabels id="UserDataType.238" spec="beast.evolution.datatype.UserDataType" characterName="" codeMap="0=0, 1=1, ? =0 1 " states="2" value="0, 1"/>

                                <charstatelabels id="UserDataType.239" spec="beast.evolution.datatype.UserDataType" characterName="" codeMap="0=0, 1=1, ? =0 1 " states="2" value="0, 1"/>

                                <charstatelabels id="UserDataType.240" spec="beast.evolution.datatype.UserDataType" characterName="" codeMap="0=0, 1=1, ? =0 1 " states="2" value="0, 1"/>

                                <charstatelabels id="UserDataType.241" spec="beast.evolution.datatype.UserDataType" characterName="" codeMap="0=0, 1=1, ? =0 1 " states="2" value="0, 1"/>

                                <charstatelabels id="UserDataType.242" spec="beast.evolution.datatype.UserDataType" characterName="" codeMap="0=0, 1=1, ? =0 1 " states="2" value="0, 1"/>

                                <charstatelabels id="UserDataType.243" spec="beast.evolution.datatype.UserDataType" characterName="" codeMap="0=0, 1=1, ? =0 1 " states="2" value="0, 1"/>

                                <charstatelabels id="UserDataType.244" spec="beast.evolution.datatype.UserDataType" characterName="" codeMap="0=0, 1=1, ? =0 1 " states="2" value="0, 1"/>

                                <charstatelabels id="UserDataType.245" spec="beast.evolution.datatype.UserDataType" characterName="" codeMap="0=0, 1=1, ? =0 1 " states="2" value="0, 1"/>

                                <charstatelabels id="UserDataType.246" spec="beast.evolution.datatype.UserDataType" characterName="" codeMap="0=0, 1=1, ? =0 1 " states="2" value="0, 1"/>

                                <charstatelabels id="UserDataType.247" spec="beast.evolution.datatype.UserDataType" characterName="" codeMap="0=0, 1=1, ? =0 1 " states="2" value="0, 1"/>

                                <charstatelabels id="UserDataType.248" spec="beast.evolution.datatype.UserDataType" characterName="" codeMap="0=0, 1=1, ? =0 1 " states="2" value="0, 1"/>

                                <charstatelabels id="UserDataType.249" spec="beast.evolution.datatype.UserDataType" characterName="" codeMap="0=0, 1=1, ? =0 1 " states="2" value="0, 1"/>

                                <charstatelabels id="UserDataType.250" spec="beast.evolution.datatype.UserDataType" characterName="" codeMap="0=0, 1=1, ? =0 1 " states="2" value="0, 1"/>

                                <charstatelabels id="UserDataType.251" spec="beast.evolution.datatype.UserDataType" characterName="" codeMap="0=0, 1=1, ? =0 1 " states="2" value="0, 1"/>

                                <charstatelabels id="UserDataType.252" spec="beast.evolution.datatype.UserDataType" characterName="" codeMap="0=0, 1=1, ? =0 1 " states="2" value="0, 1"/>

                                <charstatelabels id="UserDataType.253" spec="beast.evolution.datatype.UserDataType" characterName="" codeMap="0=0, 1=1, ? =0 1 " states="2" value="0, 1"/>

                                <charstatelabels id="UserDataType.254" spec="beast.evolution.datatype.UserDataType" characterName="" codeMap="0=0, 1=1, ? =0 1 " states="2" value="0, 1"/>

                                <charstatelabels id="UserDataType.255" spec="beast.evolution.datatype.UserDataType" characterName="" codeMap="0=0, 1=1, ? =0 1 " states="2" value="0, 1"/>

                                <charstatelabels id="UserDataType.256" spec="beast.evolution.datatype.UserDataType" characterName="" codeMap="0=0, 1=1, ? =0 1 " states="2" value="0, 1"/>

                                <charstatelabels id="UserDataType.257" spec="beast.evolution.datatype.UserDataType" characterName="" codeMap="0=0, 1=1, ? =0 1 " states="2" value="0, 1"/>

                                <charstatelabels id="UserDataType.258" spec="beast.evolution.datatype.UserDataType" characterName="" codeMap="0=0, 1=1, ? =0 1 " states="2" value="0, 1"/>

                                <charstatelabels id="UserDataType.259" spec="beast.evolution.datatype.UserDataType" characterName="" codeMap="0=0, 1=1, ? =0 1 " states="2" value="0, 1"/>

                                <charstatelabels id="UserDataType.260" spec="beast.evolution.datatype.UserDataType" characterName="" codeMap="0=0, 1=1, ? =0 1 " states="2" value="0, 1"/>

                                <charstatelabels id="UserDataType.261" spec="beast.evolution.datatype.UserDataType" characterName="" codeMap="0=0, 1=1, ? =0 1 " states="2" value="0, 1"/>

                                <charstatelabels id="UserDataType.262" spec="beast.evolution.datatype.UserDataType" characterName="" codeMap="0=0, 1=1, ? =0 1 " states="2" value="0, 1"/>

                                <charstatelabels id="UserDataType.263" spec="beast.evolution.datatype.UserDataType" characterName="" codeMap="0=0, 1=1, ? =0 1 " states="2" value="0, 1"/>

                                <charstatelabels id="UserDataType.264" spec="beast.evolution.datatype.UserDataType" characterName="" codeMap="0=0, 1=1, ? =0 1 " states="2" value="0, 1"/>

                                <charstatelabels id="UserDataType.265" spec="beast.evolution.datatype.UserDataType" characterName="" codeMap="0=0, 1=1, ? =0 1 " states="2" value="0, 1"/>

                                <charstatelabels id="UserDataType.266" spec="beast.evolution.datatype.UserDataType" characterName="" codeMap="0=0, 1=1, ? =0 1 " states="2" value="0, 1"/>

                                <charstatelabels id="UserDataType.267" spec="beast.evolution.datatype.UserDataType" characterName="" codeMap="0=0, 1=1, ? =0 1 " states="2" value="0, 1"/>

                                <charstatelabels id="UserDataType.268" spec="beast.evolution.datatype.UserDataType" characterName="" codeMap="0=0, 1=1, ? =0 1 " states="2" value="0, 1"/>

                                <charstatelabels id="UserDataType.269" spec="beast.evolution.datatype.UserDataType" characterName="" codeMap="0=0, 1=1, ? =0 1 " states="2" value="0, 1"/>

                                <charstatelabels id="UserDataType.270" spec="beast.evolution.datatype.UserDataType" characterName="" codeMap="0=0, 1=1, ? =0 1 " states="2" value="0, 1"/>

                                <charstatelabels id="UserDataType.271" spec="beast.evolution.datatype.UserDataType" characterName="" codeMap="0=0, 1=1, ? =0 1 " states="2" value="0, 1"/>

                                <charstatelabels id="UserDataType.272" spec="beast.evolution.datatype.UserDataType" characterName="" codeMap="0=0, 1=1, ? =0 1 " states="2" value="0, 1"/>

                                <charstatelabels id="UserDataType.273" spec="beast.evolution.datatype.UserDataType" characterName="" codeMap="0=0, 1=1, ? =0 1 " states="2" value="0, 1"/>

                                <charstatelabels id="UserDataType.274" spec="beast.evolution.datatype.UserDataType" characterName="" codeMap="0=0, 1=1, ? =0 1 " states="2" value="0, 1"/>

                                <charstatelabels id="UserDataType.275" spec="beast.evolution.datatype.UserDataType" characterName="" codeMap="0=0, 1=1, ? =0 1 " states="2" value="0, 1"/>

                                <charstatelabels id="UserDataType.276" spec="beast.evolution.datatype.UserDataType" characterName="" codeMap="0=0, 1=1, ? =0 1 " states="2" value="0, 1"/>

                                <charstatelabels id="UserDataType.277" spec="beast.evolution.datatype.UserDataType" characterName="" codeMap="0=0, 1=1, ? =0 1 " states="2" value="0, 1"/>

                                <charstatelabels id="UserDataType.278" spec="beast.evolution.datatype.UserDataType" characterName="" codeMap="0=0, 1=1, ? =0 1 " states="2" value="0, 1"/>

                                <charstatelabels id="UserDataType.279" spec="beast.evolution.datatype.UserDataType" characterName="" codeMap="0=0, 1=1, ? =0 1 " states="2" value="0, 1"/>

                                <charstatelabels id="UserDataType.280" spec="beast.evolution.datatype.UserDataType" characterName="" codeMap="0=0, 1=1, ? =0 1 " states="2" value="0, 1"/>

                                <charstatelabels id="UserDataType.281" spec="beast.evolution.datatype.UserDataType" characterName="" codeMap="0=0, 1=1, ? =0 1 " states="2" value="0, 1"/>

                                <charstatelabels id="UserDataType.282" spec="beast.evolution.datatype.UserDataType" characterName="" codeMap="0=0, 1=1, ? =0 1 " states="2" value="0, 1"/>

                                <charstatelabels id="UserDataType.283" spec="beast.evolution.datatype.UserDataType" characterName="" codeMap="0=0, 1=1, ? =0 1 " states="2" value="0, 1"/>

                                <charstatelabels id="UserDataType.284" spec="beast.evolution.datatype.UserDataType" characterName="" codeMap="0=0, 1=1, ? =0 1 " states="2" value="0, 1"/>

                                <charstatelabels id="UserDataType.285" spec="beast.evolution.datatype.UserDataType" characterName="" codeMap="0=0, 1=1, ? =0 1 " states="2" value="0, 1"/>

                                <charstatelabels id="UserDataType.286" spec="beast.evolution.datatype.UserDataType" characterName="" codeMap="0=0, 1=1, ? =0 1 " states="2" value="0, 1"/>

                                <charstatelabels id="UserDataType.287" spec="beast.evolution.datatype.UserDataType" characterName="" codeMap="0=0, 1=1, ? =0 1 " states="2" value="0, 1"/>

                                <charstatelabels id="UserDataType.288" spec="beast.evolution.datatype.UserDataType" characterName="" codeMap="0=0, 1=1, ? =0 1 " states="2" value="0, 1"/>

                                <charstatelabels id="UserDataType.289" spec="beast.evolution.datatype.UserDataType" characterName="" codeMap="0=0, 1=1, ? =0 1 " states="2" value="0, 1"/>

                                <charstatelabels id="UserDataType.290" spec="beast.evolution.datatype.UserDataType" characterName="" codeMap="0=0, 1=1, ? =0 1 " states="2" value="0, 1"/>

                                <charstatelabels id="UserDataType.291" spec="beast.evolution.datatype.UserDataType" characterName="" codeMap="0=0, 1=1, ? =0 1 " states="2" value="0, 1"/>

                                <charstatelabels id="UserDataType.292" spec="beast.evolution.datatype.UserDataType" characterName="" codeMap="0=0, 1=1, ? =0 1 " states="2" value="0, 1"/>

                                <charstatelabels id="UserDataType.293" spec="beast.evolution.datatype.UserDataType" characterName="" codeMap="0=0, 1=1, ? =0 1 " states="2" value="0, 1"/>

                                <charstatelabels id="UserDataType.294" spec="beast.evolution.datatype.UserDataType" characterName="" codeMap="0=0, 1=1, ? =0 1 " states="2" value="0, 1"/>

                                <charstatelabels id="UserDataType.295" spec="beast.evolution.datatype.UserDataType" characterName="" codeMap="0=0, 1=1, ? =0 1 " states="2" value="0, 1"/>

                                <charstatelabels id="UserDataType.296" spec="beast.evolution.datatype.UserDataType" characterName="" codeMap="0=0, 1=1, ? =0 1 " states="2" value="0, 1"/>

                                <charstatelabels id="UserDataType.297" spec="beast.evolution.datatype.UserDataType" characterName="" codeMap="0=0, 1=1, ? =0 1 " states="2" value="0, 1"/>

                                <charstatelabels id="UserDataType.298" spec="beast.evolution.datatype.UserDataType" characterName="" codeMap="0=0, 1=1, ? =0 1 " states="2" value="0, 1"/>

                                <charstatelabels id="UserDataType.299" spec="beast.evolution.datatype.UserDataType" characterName="" codeMap="0=0, 1=1, ? =0 1 " states="2" value="0, 1"/>

                                <charstatelabels id="UserDataType.300" spec="beast.evolution.datatype.UserDataType" characterName="" codeMap="0=0, 1=1, ? =0 1 " states="2" value="0, 1"/>

                                <charstatelabels id="UserDataType.301" spec="beast.evolution.datatype.UserDataType" characterName="" codeMap="0=0, 1=1, ? =0 1 " states="2" value="0, 1"/>

                                <charstatelabels id="UserDataType.302" spec="beast.evolution.datatype.UserDataType" characterName="" codeMap="0=0, 1=1, ? =0 1 " states="2" value="0, 1"/>

                                <charstatelabels id="UserDataType.303" spec="beast.evolution.datatype.UserDataType" characterName="" codeMap="0=0, 1=1, ? =0 1 " states="2" value="0, 1"/>

                                <charstatelabels id="UserDataType.304" spec="beast.evolution.datatype.UserDataType" characterName="" codeMap="0=0, 1=1, ? =0 1 " states="2" value="0, 1"/>

                                <charstatelabels id="UserDataType.305" spec="beast.evolution.datatype.UserDataType" characterName="" codeMap="0=0, 1=1, ? =0 1 " states="2" value="0, 1"/>

                                <charstatelabels id="UserDataType.306" spec="beast.evolution.datatype.UserDataType" characterName="" codeMap="0=0, 1=1, ? =0 1 " states="2" value="0, 1"/>

                                <charstatelabels id="UserDataType.307" spec="beast.evolution.datatype.UserDataType" characterName="" codeMap="0=0, 1=1, ? =0 1 " states="2" value="0, 1"/>

                                <charstatelabels id="UserDataType.308" spec="beast.evolution.datatype.UserDataType" characterName="" codeMap="0=0, 1=1, ? =0 1 " states="2" value="0, 1"/>

                                <charstatelabels id="UserDataType.309" spec="beast.evolution.datatype.UserDataType" characterName="" codeMap="0=0, 1=1, ? =0 1 " states="2" value="0, 1"/>

                                <charstatelabels id="UserDataType.310" spec="beast.evolution.datatype.UserDataType" characterName="" codeMap="0=0, 1=1, ? =0 1 " states="2" value="0, 1"/>

                                <charstatelabels id="UserDataType.311" spec="beast.evolution.datatype.UserDataType" characterName="" codeMap="0=0, 1=1, ? =0 1 " states="2" value="0, 1"/>

                                <charstatelabels id="UserDataType.312" spec="beast.evolution.datatype.UserDataType" characterName="" codeMap="0=0, 1=1, ? =0 1 " states="2" value="0, 1"/>

                                <charstatelabels id="UserDataType.313" spec="beast.evolution.datatype.UserDataType" characterName="" codeMap="0=0, 1=1, ? =0 1 " states="2" value="0, 1"/>

                                <charstatelabels id="UserDataType.314" spec="beast.evolution.datatype.UserDataType" characterName="" codeMap="0=0, 1=1, ? =0 1 " states="2" value="0, 1"/>

                                <charstatelabels id="UserDataType.315" spec="beast.evolution.datatype.UserDataType" characterName="" codeMap="0=0, 1=1, ? =0 1 " states="2" value="0, 1"/>

                                <charstatelabels id="UserDataType.316" spec="beast.evolution.datatype.UserDataType" characterName="" codeMap="0=0, 1=1, ? =0 1 " states="2" value="0, 1"/>

                                <charstatelabels id="UserDataType.317" spec="beast.evolution.datatype.UserDataType" characterName="" codeMap="0=0, 1=1, ? =0 1 " states="2" value="0, 1"/>

                                <charstatelabels id="UserDataType.318" spec="beast.evolution.datatype.UserDataType" characterName="" codeMap="0=0, 1=1, ? =0 1 " states="2" value="0, 1"/>

                                <charstatelabels id="UserDataType.319" spec="beast.evolution.datatype.UserDataType" characterName="" codeMap="0=0, 1=1, ? =0 1 " states="2" value="0, 1"/>

                                <charstatelabels id="UserDataType.320" spec="beast.evolution.datatype.UserDataType" characterName="" codeMap="0=0, 1=1, ? =0 1 " states="2" value="0, 1"/>

                                <charstatelabels id="UserDataType.321" spec="beast.evolution.datatype.UserDataType" characterName="" codeMap="0=0, 1=1, ? =0 1 " states="2" value="0, 1"/>

                                <charstatelabels id="UserDataType.322" spec="beast.evolution.datatype.UserDataType" characterName="" codeMap="0=0, 1=1, ? =0 1 " states="2" value="0, 1"/>

                                <charstatelabels id="UserDataType.323" spec="beast.evolution.datatype.UserDataType" characterName="" codeMap="0=0, 1=1, ? =0 1 " states="2" value="0, 1"/>

                                <charstatelabels id="UserDataType.324" spec="beast.evolution.datatype.UserDataType" characterName="" codeMap="0=0, 1=1, ? =0 1 " states="2" value="0, 1"/>

                                <charstatelabels id="UserDataType.325" spec="beast.evolution.datatype.UserDataType" characterName="" codeMap="0=0, 1=1, ? =0 1 " states="2" value="0, 1"/>

                                <charstatelabels id="UserDataType.326" spec="beast.evolution.datatype.UserDataType" characterName="" codeMap="0=0, 1=1, ? =0 1 " states="2" value="0, 1"/>

                                <charstatelabels id="UserDataType.327" spec="beast.evolution.datatype.UserDataType" characterName="" codeMap="0=0, 1=1, ? =0 1 " states="2" value="0, 1"/>

                                <charstatelabels id="UserDataType.328" spec="beast.evolution.datatype.UserDataType" characterName="" codeMap="0=0, 1=1, ? =0 1 " states="2" value="0, 1"/>

                                <charstatelabels id="UserDataType.329" spec="beast.evolution.datatype.UserDataType" characterName="" codeMap="0=0, 1=1, ? =0 1 " states="2" value="0, 1"/>

                                <charstatelabels id="UserDataType.330" spec="beast.evolution.datatype.UserDataType" characterName="" codeMap="0=0, 1=1, ? =0 1 " states="2" value="0, 1"/>

                                <charstatelabels id="UserDataType.331" spec="beast.evolution.datatype.UserDataType" characterName="" codeMap="0=0, 1=1, ? =0 1 " states="2" value="0, 1"/>

                                <charstatelabels id="UserDataType.332" spec="beast.evolution.datatype.UserDataType" characterName="" codeMap="0=0, 1=1, ? =0 1 " states="2" value="0, 1"/>

                                <charstatelabels id="UserDataType.333" spec="beast.evolution.datatype.UserDataType" characterName="" codeMap="0=0, 1=1, ? =0 1 " states="2" value="0, 1"/>

                                <charstatelabels id="UserDataType.334" spec="beast.evolution.datatype.UserDataType" characterName="" codeMap="0=0, 1=1, ? =0 1 " states="2" value="0, 1"/>

                                <charstatelabels id="UserDataType.335" spec="beast.evolution.datatype.UserDataType" characterName="" codeMap="0=0, 1=1, ? =0 1 " states="2" value="0, 1"/>

                                <charstatelabels id="UserDataType.336" spec="beast.evolution.datatype.UserDataType" characterName="" codeMap="0=0, 1=1, ? =0 1 " states="2" value="0, 1"/>

                                <charstatelabels id="UserDataType.337" spec="beast.evolution.datatype.UserDataType" characterName="" codeMap="0=0, 1=1, ? =0 1 " states="2" value="0, 1"/>

                                <charstatelabels id="UserDataType.338" spec="beast.evolution.datatype.UserDataType" characterName="" codeMap="0=0, 1=1, ? =0 1 " states="2" value="0, 1"/>

                                <charstatelabels id="UserDataType.339" spec="beast.evolution.datatype.UserDataType" characterName="" codeMap="0=0, 1=1, ? =0 1 " states="2" value="0, 1"/>

                                <charstatelabels id="UserDataType.340" spec="beast.evolution.datatype.UserDataType" characterName="" codeMap="0=0, 1=1, ? =0 1 " states="2" value="0, 1"/>

                                <charstatelabels id="UserDataType.341" spec="beast.evolution.datatype.UserDataType" characterName="" codeMap="0=0, 1=1, ? =0 1 " states="2" value="0, 1"/>

                                <charstatelabels id="UserDataType.342" spec="beast.evolution.datatype.UserDataType" characterName="" codeMap="0=0, 1=1, ? =0 1 " states="2" value="0, 1"/>

                                <charstatelabels id="UserDataType.343" spec="beast.evolution.datatype.UserDataType" characterName="" codeMap="0=0, 1=1, ? =0 1 " states="2" value="0, 1"/>

                                <charstatelabels id="UserDataType.344" spec="beast.evolution.datatype.UserDataType" characterName="" codeMap="0=0, 1=1, ? =0 1 " states="2" value="0, 1"/>

                                <charstatelabels id="UserDataType.345" spec="beast.evolution.datatype.UserDataType" characterName="" codeMap="0=0, 1=1, ? =0 1 " states="2" value="0, 1"/>

                                <charstatelabels id="UserDataType.346" spec="beast.evolution.datatype.UserDataType" characterName="" codeMap="0=0, 1=1, ? =0 1 " states="2" value="0, 1"/>

                                <charstatelabels id="UserDataType.347" spec="beast.evolution.datatype.UserDataType" characterName="" codeMap="0=0, 1=1, ? =0 1 " states="2" value="0, 1"/>

                                <charstatelabels id="UserDataType.348" spec="beast.evolution.datatype.UserDataType" characterName="" codeMap="0=0, 1=1, ? =0 1 " states="2" value="0, 1"/>

                                <charstatelabels id="UserDataType.349" spec="beast.evolution.datatype.UserDataType" characterName="" codeMap="0=0, 1=1, ? =0 1 " states="2" value="0, 1"/>

                                <charstatelabels id="UserDataType.350" spec="beast.evolution.datatype.UserDataType" characterName="" codeMap="0=0, 1=1, ? =0 1 " states="2" value="0, 1"/>

                                <charstatelabels id="UserDataType.351" spec="beast.evolution.datatype.UserDataType" characterName="" codeMap="0=0, 1=1, ? =0 1 " states="2" value="0, 1"/>

                                <charstatelabels id="UserDataType.352" spec="beast.evolution.datatype.UserDataType" characterName="" codeMap="0=0, 1=1, ? =0 1 " states="2" value="0, 1"/>

                                <charstatelabels id="UserDataType.353" spec="beast.evolution.datatype.UserDataType" characterName="" codeMap="0=0, 1=1, ? =0 1 " states="2" value="0, 1"/>

                                <charstatelabels id="UserDataType.354" spec="beast.evolution.datatype.UserDataType" characterName="" codeMap="0=0, 1=1, ? =0 1 " states="2" value="0, 1"/>

                                <charstatelabels id="UserDataType.355" spec="beast.evolution.datatype.UserDataType" characterName="" codeMap="0=0, 1=1, ? =0 1 " states="2" value="0, 1"/>

                                <charstatelabels id="UserDataType.356" spec="beast.evolution.datatype.UserDataType" characterName="" codeMap="0=0, 1=1, ? =0 1 " states="2" value="0, 1"/>

                                <charstatelabels id="UserDataType.357" spec="beast.evolution.datatype.UserDataType" characterName="" codeMap="0=0, 1=1, ? =0 1 " states="2" value="0, 1"/>

                                <charstatelabels id="UserDataType.358" spec="beast.evolution.datatype.UserDataType" characterName="" codeMap="0=0, 1=1, ? =0 1 " states="2" value="0, 1"/>

                                <charstatelabels id="UserDataType.359" spec="beast.evolution.datatype.UserDataType" characterName="" codeMap="0=0, 1=1, ? =0 1 " states="2" value="0, 1"/>

                                <charstatelabels id="UserDataType.360" spec="beast.evolution.datatype.UserDataType" characterName="" codeMap="0=0, 1=1, ? =0 1 " states="2" value="0, 1"/>

                                <charstatelabels id="UserDataType.361" spec="beast.evolution.datatype.UserDataType" characterName="" codeMap="0=0, 1=1, ? =0 1 " states="2" value="0, 1"/>

                                <charstatelabels id="UserDataType.362" spec="beast.evolution.datatype.UserDataType" characterName="" codeMap="0=0, 1=1, ? =0 1 " states="2" value="0, 1"/>

                                <charstatelabels id="UserDataType.363" spec="beast.evolution.datatype.UserDataType" characterName="" codeMap="0=0, 1=1, ? =0 1 " states="2" value="0, 1"/>

                                <charstatelabels id="UserDataType.364" spec="beast.evolution.datatype.UserDataType" characterName="" codeMap="0=0, 1=1, ? =0 1 " states="2" value="0, 1"/>

                                <charstatelabels id="UserDataType.365" spec="beast.evolution.datatype.UserDataType" characterName="" codeMap="0=0, 1=1, ? =0 1 " states="2" value="0, 1"/>

                                <charstatelabels id="UserDataType.366" spec="beast.evolution.datatype.UserDataType" characterName="" codeMap="0=0, 1=1, ? =0 1 " states="2" value="0, 1"/>

                                <charstatelabels id="UserDataType.367" spec="beast.evolution.datatype.UserDataType" characterName="" codeMap="0=0, 1=1, ? =0 1 " states="2" value="0, 1"/>

                                <charstatelabels id="UserDataType.368" spec="beast.evolution.datatype.UserDataType" characterName="" codeMap="0=0, 1=1, ? =0 1 " states="2" value="0, 1"/>

                                <charstatelabels id="UserDataType.369" spec="beast.evolution.datatype.UserDataType" characterName="" codeMap="0=0, 1=1, ? =0 1 " states="2" value="0, 1"/>

                                <charstatelabels id="UserDataType.370" spec="beast.evolution.datatype.UserDataType" characterName="" codeMap="0=0, 1=1, ? =0 1 " states="2" value="0, 1"/>

                                <charstatelabels id="UserDataType.371" spec="beast.evolution.datatype.UserDataType" characterName="" codeMap="0=0, 1=1, ? =0 1 " states="2" value="0, 1"/>

                                <charstatelabels id="UserDataType.372" spec="beast.evolution.datatype.UserDataType" characterName="" codeMap="0=0, 1=1, ? =0 1 " states="2" value="0, 1"/>

                                <charstatelabels id="UserDataType.373" spec="beast.evolution.datatype.UserDataType" characterName="" codeMap="0=0, 1=1, ? =0 1 " states="2" value="0, 1"/>

                                <charstatelabels id="UserDataType.374" spec="beast.evolution.datatype.UserDataType" characterName="" codeMap="0=0, 1=1, ? =0 1 " states="2" value="0, 1"/>

                                <charstatelabels id="UserDataType.375" spec="beast.evolution.datatype.UserDataType" characterName="" codeMap="0=0, 1=1, ? =0 1 " states="2" value="0, 1"/>

                                <charstatelabels id="UserDataType.376" spec="beast.evolution.datatype.UserDataType" characterName="" codeMap="0=0, 1=1, ? =0 1 " states="2" value="0, 1"/>

                                <charstatelabels id="UserDataType.377" spec="beast.evolution.datatype.UserDataType" characterName="" codeMap="0=0, 1=1, ? =0 1 " states="2" value="0, 1"/>

                                <charstatelabels id="UserDataType.378" spec="beast.evolution.datatype.UserDataType" characterName="" codeMap="0=0, 1=1, ? =0 1 " states="2" value="0, 1"/>

                                <charstatelabels id="UserDataType.379" spec="beast.evolution.datatype.UserDataType" characterName="" codeMap="0=0, 1=1, ? =0 1 " states="2" value="0, 1"/>

                                <charstatelabels id="UserDataType.380" spec="beast.evolution.datatype.UserDataType" characterName="" codeMap="0=0, 1=1, ? =0 1 " states="2" value="0, 1"/>

                                <charstatelabels id="UserDataType.381" spec="beast.evolution.datatype.UserDataType" characterName="" codeMap="0=0, 1=1, ? =0 1 " states="2" value="0, 1"/>

                                <charstatelabels id="UserDataType.382" spec="beast.evolution.datatype.UserDataType" characterName="" codeMap="0=0, 1=1, ? =0 1 " states="2" value="0, 1"/>

                                <charstatelabels id="UserDataType.383" spec="beast.evolution.datatype.UserDataType" characterName="" codeMap="0=0, 1=1, ? =0 1 " states="2" value="0, 1"/>

                                <charstatelabels id="UserDataType.384" spec="beast.evolution.datatype.UserDataType" characterName="" codeMap="0=0, 1=1, ? =0 1 " states="2" value="0, 1"/>

                                <charstatelabels id="UserDataType.385" spec="beast.evolution.datatype.UserDataType" characterName="" codeMap="0=0, 1=1, ? =0 1 " states="2" value="0, 1"/>

                                <charstatelabels id="UserDataType.386" spec="beast.evolution.datatype.UserDataType" characterName="" codeMap="0=0, 1=1, ? =0 1 " states="2" value="0, 1"/>

                                <charstatelabels id="UserDataType.387" spec="beast.evolution.datatype.UserDataType" characterName="" codeMap="0=0, 1=1, ? =0 1 " states="2" value="0, 1"/>

                                <charstatelabels id="UserDataType.388" spec="beast.evolution.datatype.UserDataType" characterName="" codeMap="0=0, 1=1, ? =0 1 " states="2" value="0, 1"/>

                                <charstatelabels id="UserDataType.389" spec="beast.evolution.datatype.UserDataType" characterName="" codeMap="0=0, 1=1, ? =0 1 " states="2" value="0, 1"/>

                                <charstatelabels id="UserDataType.390" spec="beast.evolution.datatype.UserDataType" characterName="" codeMap="0=0, 1=1, ? =0 1 " states="2" value="0, 1"/>

                                <charstatelabels id="UserDataType.391" spec="beast.evolution.datatype.UserDataType" characterName="" codeMap="0=0, 1=1, ? =0 1 " states="2" value="0, 1"/>

                                <charstatelabels id="UserDataType.392" spec="beast.evolution.datatype.UserDataType" characterName="" codeMap="0=0, 1=1, ? =0 1 " states="2" value="0, 1"/>

                                <charstatelabels id="UserDataType.393" spec="beast.evolution.datatype.UserDataType" characterName="" codeMap="0=0, 1=1, ? =0 1 " states="2" value="0, 1"/>

                                <charstatelabels id="UserDataType.394" spec="beast.evolution.datatype.UserDataType" characterName="" codeMap="0=0, 1=1, ? =0 1 " states="2" value="0, 1"/>

                                <charstatelabels id="UserDataType.395" spec="beast.evolution.datatype.UserDataType" characterName="" codeMap="0=0, 1=1, ? =0 1 " states="2" value="0, 1"/>

                                <charstatelabels id="UserDataType.396" spec="beast.evolution.datatype.UserDataType" characterName="" codeMap="0=0, 1=1, ? =0 1 " states="2" value="0, 1"/>

                                <charstatelabels id="UserDataType.397" spec="beast.evolution.datatype.UserDataType" characterName="" codeMap="0=0, 1=1, ? =0 1 " states="2" value="0, 1"/>

                                <charstatelabels id="UserDataType.398" spec="beast.evolution.datatype.UserDataType" characterName="" codeMap="0=0, 1=1, ? =0 1 " states="2" value="0, 1"/>

                                <charstatelabels id="UserDataType.399" spec="beast.evolution.datatype.UserDataType" characterName="" codeMap="0=0, 1=1, ? =0 1 " states="2" value="0, 1"/>

                                <charstatelabels id="UserDataType.400" spec="beast.evolution.datatype.UserDataType" characterName="" codeMap="0=0, 1=1, ? =0 1 " states="2" value="0, 1"/>

                                <charstatelabels id="UserDataType.401" spec="beast.evolution.datatype.UserDataType" characterName="" codeMap="0=0, 1=1, ? =0 1 " states="2" value="0, 1"/>

                                <charstatelabels id="UserDataType.402" spec="beast.evolution.datatype.UserDataType" characterName="" codeMap="0=0, 1=1, ? =0 1 " states="2" value="0, 1"/>

                                <charstatelabels id="UserDataType.403" spec="beast.evolution.datatype.UserDataType" characterName="" codeMap="0=0, 1=1, ? =0 1 " states="2" value="0, 1"/>

                                <charstatelabels id="UserDataType.404" spec="beast.evolution.datatype.UserDataType" characterName="" codeMap="0=0, 1=1, ? =0 1 " states="2" value="0, 1"/>

                                <charstatelabels id="UserDataType.405" spec="beast.evolution.datatype.UserDataType" characterName="" codeMap="0=0, 1=1, ? =0 1 " states="2" value="0, 1"/>

                                <charstatelabels id="UserDataType.406" spec="beast.evolution.datatype.UserDataType" characterName="" codeMap="0=0, 1=1, ? =0 1 " states="2" value="0, 1"/>

                                <charstatelabels id="UserDataType.407" spec="beast.evolution.datatype.UserDataType" characterName="" codeMap="0=0, 1=1, ? =0 1 " states="2" value="0, 1"/>

                                <charstatelabels id="UserDataType.408" spec="beast.evolution.datatype.UserDataType" characterName="" codeMap="0=0, 1=1, ? =0 1 " states="2" value="0, 1"/>

                                <charstatelabels id="UserDataType.409" spec="beast.evolution.datatype.UserDataType" characterName="" codeMap="0=0, 1=1, ? =0 1 " states="2" value="0, 1"/>

                                <charstatelabels id="UserDataType.410" spec="beast.evolution.datatype.UserDataType" characterName="" codeMap="0=0, 1=1, ? =0 1 " states="2" value="0, 1"/>

                                <charstatelabels id="UserDataType.411" spec="beast.evolution.datatype.UserDataType" characterName="" codeMap="0=0, 1=1, ? =0 1 " states="2" value="0, 1"/>

                                <charstatelabels id="UserDataType.412" spec="beast.evolution.datatype.UserDataType" characterName="" codeMap="0=0, 1=1, ? =0 1 " states="2" value="0, 1"/>

                                <charstatelabels id="UserDataType.413" spec="beast.evolution.datatype.UserDataType" characterName="" codeMap="0=0, 1=1, ? =0 1 " states="2" value="0, 1"/>

                                <charstatelabels id="UserDataType.414" spec="beast.evolution.datatype.UserDataType" characterName="" codeMap="0=0, 1=1, ? =0 1 " states="2" value="0, 1"/>

                                <charstatelabels id="UserDataType.415" spec="beast.evolution.datatype.UserDataType" characterName="" codeMap="0=0, 1=1, ? =0 1 " states="2" value="0, 1"/>

                                <charstatelabels id="UserDataType.416" spec="beast.evolution.datatype.UserDataType" characterName="" codeMap="0=0, 1=1, ? =0 1 " states="2" value="0, 1"/>

                                <charstatelabels id="UserDataType.417" spec="beast.evolution.datatype.UserDataType" characterName="" codeMap="0=0, 1=1, ? =0 1 " states="2" value="0, 1"/>

                                <charstatelabels id="UserDataType.418" spec="beast.evolution.datatype.UserDataType" characterName="" codeMap="0=0, 1=1, ? =0 1 " states="2" value="0, 1"/>

                                <charstatelabels id="UserDataType.419" spec="beast.evolution.datatype.UserDataType" characterName="" codeMap="0=0, 1=1, ? =0 1 " states="2" value="0, 1"/>

                                <charstatelabels id="UserDataType.420" spec="beast.evolution.datatype.UserDataType" characterName="" codeMap="0=0, 1=1, ? =0 1 " states="2" value="0, 1"/>

                                <charstatelabels id="UserDataType.421" spec="beast.evolution.datatype.UserDataType" characterName="" codeMap="0=0, 1=1, ? =0 1 " states="2" value="0, 1"/>

                                <charstatelabels id="UserDataType.422" spec="beast.evolution.datatype.UserDataType" characterName="" codeMap="0=0, 1=1, ? =0 1 " states="2" value="0, 1"/>

                                <charstatelabels id="UserDataType.423" spec="beast.evolution.datatype.UserDataType" characterName="" codeMap="0=0, 1=1, ? =0 1 " states="2" value="0, 1"/>

                                <charstatelabels id="UserDataType.424" spec="beast.evolution.datatype.UserDataType" characterName="" codeMap="0=0, 1=1, ? =0 1 " states="2" value="0, 1"/>

                                <charstatelabels id="UserDataType.425" spec="beast.evolution.datatype.UserDataType" characterName="" codeMap="0=0, 1=1, ? =0 1 " states="2" value="0, 1"/>

                                <charstatelabels id="UserDataType.426" spec="beast.evolution.datatype.UserDataType" characterName="" codeMap="0=0, 1=1, ? =0 1 " states="2" value="0, 1"/>

                                <charstatelabels id="UserDataType.427" spec="beast.evolution.datatype.UserDataType" characterName="" codeMap="0=0, 1=1, ? =0 1 " states="2" value="0, 1"/>

                                <charstatelabels id="UserDataType.428" spec="beast.evolution.datatype.UserDataType" characterName="" codeMap="0=0, 1=1, ? =0 1 " states="2" value="0, 1"/>

                                <charstatelabels id="UserDataType.429" spec="beast.evolution.datatype.UserDataType" characterName="" codeMap="0=0, 1=1, ? =0 1 " states="2" value="0, 1"/>

                                <charstatelabels id="UserDataType.430" spec="beast.evolution.datatype.UserDataType" characterName="" codeMap="0=0, 1=1, ? =0 1 " states="2" value="0, 1"/>

                                <charstatelabels id="UserDataType.431" spec="beast.evolution.datatype.UserDataType" characterName="" codeMap="0=0, 1=1, ? =0 1 " states="2" value="0, 1"/>

                                <charstatelabels id="UserDataType.432" spec="beast.evolution.datatype.UserDataType" characterName="" codeMap="0=0, 1=1, ? =0 1 " states="2" value="0, 1"/>

                                <charstatelabels id="UserDataType.433" spec="beast.evolution.datatype.UserDataType" characterName="" codeMap="0=0, 1=1, ? =0 1 " states="2" value="0, 1"/>

                                <charstatelabels id="UserDataType.434" spec="beast.evolution.datatype.UserDataType" characterName="" codeMap="0=0, 1=1, ? =0 1 " states="2" value="0, 1"/>

                                <charstatelabels id="UserDataType.435" spec="beast.evolution.datatype.UserDataType" characterName="" codeMap="0=0, 1=1, ? =0 1 " states="2" value="0, 1"/>

                                <charstatelabels id="UserDataType.436" spec="beast.evolution.datatype.UserDataType" characterName="" codeMap="0=0, 1=1, ? =0 1 " states="2" value="0, 1"/>

                                <charstatelabels id="UserDataType.437" spec="beast.evolution.datatype.UserDataType" characterName="" codeMap="0=0, 1=1, ? =0 1 " states="2" value="0, 1"/>

                                <charstatelabels id="UserDataType.438" spec="beast.evolution.datatype.UserDataType" characterName="" codeMap="0=0, 1=1, ? =0 1 " states="2" value="0, 1"/>

                                <charstatelabels id="UserDataType.439" spec="beast.evolution.datatype.UserDataType" characterName="" codeMap="0=0, 1=1, ? =0 1 " states="2" value="0, 1"/>

                                <charstatelabels id="UserDataType.440" spec="beast.evolution.datatype.UserDataType" characterName="" codeMap="0=0, 1=1, ? =0 1 " states="2" value="0, 1"/>

                                <charstatelabels id="UserDataType.441" spec="beast.evolution.datatype.UserDataType" characterName="" codeMap="0=0, 1=1, ? =0 1 " states="2" value="0, 1"/>

                                <charstatelabels id="UserDataType.442" spec="beast.evolution.datatype.UserDataType" characterName="" codeMap="0=0, 1=1, ? =0 1 " states="2" value="0, 1"/>

                                <charstatelabels id="UserDataType.443" spec="beast.evolution.datatype.UserDataType" characterName="" codeMap="0=0, 1=1, ? =0 1 " states="2" value="0, 1"/>

                                <charstatelabels id="UserDataType.444" spec="beast.evolution.datatype.UserDataType" characterName="" codeMap="0=0, 1=1, ? =0 1 " states="2" value="0, 1"/>

                                <charstatelabels id="UserDataType.445" spec="beast.evolution.datatype.UserDataType" characterName="" codeMap="0=0, 1=1, ? =0 1 " states="2" value="0, 1"/>

                                <charstatelabels id="UserDataType.446" spec="beast.evolution.datatype.UserDataType" characterName="" codeMap="0=0, 1=1, ? =0 1 " states="2" value="0, 1"/>

                                <charstatelabels id="UserDataType.447" spec="beast.evolution.datatype.UserDataType" characterName="" codeMap="0=0, 1=1, ? =0 1 " states="2" value="0, 1"/>

                                <charstatelabels id="UserDataType.448" spec="beast.evolution.datatype.UserDataType" characterName="" codeMap="0=0, 1=1, ? =0 1 " states="2" value="0, 1"/>

                                <charstatelabels id="UserDataType.449" spec="beast.evolution.datatype.UserDataType" characterName="" codeMap="0=0, 1=1, ? =0 1 " states="2" value="0, 1"/>

                                <charstatelabels id="UserDataType.450" spec="beast.evolution.datatype.UserDataType" characterName="" codeMap="0=0, 1=1, ? =0 1 " states="2" value="0, 1"/>

                                <charstatelabels id="UserDataType.451" spec="beast.evolution.datatype.UserDataType" characterName="" codeMap="0=0, 1=1, ? =0 1 " states="2" value="0, 1"/>

                                <charstatelabels id="UserDataType.452" spec="beast.evolution.datatype.UserDataType" characterName="" codeMap="0=0, 1=1, ? =0 1 " states="2" value="0, 1"/>

                                <charstatelabels id="UserDataType.453" spec="beast.evolution.datatype.UserDataType" characterName="" codeMap="0=0, 1=1, ? =0 1 " states="2" value="0, 1"/>

                                <charstatelabels id="UserDataType.454" spec="beast.evolution.datatype.UserDataType" characterName="" codeMap="0=0, 1=1, ? =0 1 " states="2" value="0, 1"/>

                                <charstatelabels id="UserDataType.455" spec="beast.evolution.datatype.UserDataType" characterName="" codeMap="0=0, 1=1, ? =0 1 " states="2" value="0, 1"/>

                                <charstatelabels id="UserDataType.456" spec="beast.evolution.datatype.UserDataType" characterName="" codeMap="0=0, 1=1, ? =0 1 " states="2" value="0, 1"/>

                                <charstatelabels id="UserDataType.457" spec="beast.evolution.datatype.UserDataType" characterName="" codeMap="0=0, 1=1, ? =0 1 " states="2" value="0, 1"/>

                                <charstatelabels id="UserDataType.458" spec="beast.evolution.datatype.UserDataType" characterName="" codeMap="0=0, 1=1, ? =0 1 " states="2" value="0, 1"/>

                                <charstatelabels id="UserDataType.459" spec="beast.evolution.datatype.UserDataType" characterName="" codeMap="0=0, 1=1, ? =0 1 " states="2" value="0, 1"/>

                                <charstatelabels id="UserDataType.460" spec="beast.evolution.datatype.UserDataType" characterName="" codeMap="0=0, 1=1, ? =0 1 " states="2" value="0, 1"/>

                                <charstatelabels id="UserDataType.461" spec="beast.evolution.datatype.UserDataType" characterName="" codeMap="0=0, 1=1, ? =0 1 " states="2" value="0, 1"/>

                                <charstatelabels id="UserDataType.462" spec="beast.evolution.datatype.UserDataType" characterName="" codeMap="0=0, 1=1, ? =0 1 " states="2" value="0, 1"/>

                                <charstatelabels id="UserDataType.463" spec="beast.evolution.datatype.UserDataType" characterName="" codeMap="0=0, 1=1, ? =0 1 " states="2" value="0, 1"/>

                                <charstatelabels id="UserDataType.464" spec="beast.evolution.datatype.UserDataType" characterName="" codeMap="0=0, 1=1, ? =0 1 " states="2" value="0, 1"/>

                                <charstatelabels id="UserDataType.465" spec="beast.evolution.datatype.UserDataType" characterName="" codeMap="0=0, 1=1, ? =0 1 " states="2" value="0, 1"/>

                                <charstatelabels id="UserDataType.466" spec="beast.evolution.datatype.UserDataType" characterName="" codeMap="0=0, 1=1, ? =0 1 " states="2" value="0, 1"/>

                                <charstatelabels id="UserDataType.467" spec="beast.evolution.datatype.UserDataType" characterName="" codeMap="0=0, 1=1, ? =0 1 " states="2" value="0, 1"/>

                                <charstatelabels id="UserDataType.468" spec="beast.evolution.datatype.UserDataType" characterName="" codeMap="0=0, 1=1, ? =0 1 " states="2" value="0, 1"/>

                                <charstatelabels id="UserDataType.469" spec="beast.evolution.datatype.UserDataType" characterName="" codeMap="0=0, 1=1, ? =0 1 " states="2" value="0, 1"/>

                                <charstatelabels id="UserDataType.470" spec="beast.evolution.datatype.UserDataType" characterName="" codeMap="0=0, 1=1, ? =0 1 " states="2" value="0, 1"/>

                                <charstatelabels id="UserDataType.471" spec="beast.evolution.datatype.UserDataType" characterName="" codeMap="0=0, 1=1, ? =0 1 " states="2" value="0, 1"/>

                                <charstatelabels id="UserDataType.472" spec="beast.evolution.datatype.UserDataType" characterName="" codeMap="0=0, 1=1, ? =0 1 " states="2" value="0, 1"/>

                                <charstatelabels id="UserDataType.473" spec="beast.evolution.datatype.UserDataType" characterName="" codeMap="0=0, 1=1, ? =0 1 " states="2" value="0, 1"/>

                                <charstatelabels id="UserDataType.474" spec="beast.evolution.datatype.UserDataType" characterName="" codeMap="0=0, 1=1, ? =0 1 " states="2" value="0, 1"/>

                                <charstatelabels id="UserDataType.475" spec="beast.evolution.datatype.UserDataType" characterName="" codeMap="0=0, 1=1, ? =0 1 " states="2" value="0, 1"/>

                                <charstatelabels id="UserDataType.476" spec="beast.evolution.datatype.UserDataType" characterName="" codeMap="0=0, 1=1, ? =0 1 " states="2" value="0, 1"/>

                                <charstatelabels id="UserDataType.477" spec="beast.evolution.datatype.UserDataType" characterName="" codeMap="0=0, 1=1, ? =0 1 " states="2" value="0, 1"/>

                                <charstatelabels id="UserDataType.478" spec="beast.evolution.datatype.UserDataType" characterName="" codeMap="0=0, 1=1, ? =0 1 " states="2" value="0, 1"/>

                                <charstatelabels id="UserDataType.479" spec="beast.evolution.datatype.UserDataType" characterName="" codeMap="0=0, 1=1, ? =0 1 " states="2" value="0, 1"/>

                                <charstatelabels id="UserDataType.480" spec="beast.evolution.datatype.UserDataType" characterName="" codeMap="0=0, 1=1, ? =0 1 " states="2" value="0, 1"/>

                                <charstatelabels id="UserDataType.481" spec="beast.evolution.datatype.UserDataType" characterName="" codeMap="0=0, 1=1, ? =0 1 " states="2" value="0, 1"/>

                                <charstatelabels id="UserDataType.482" spec="beast.evolution.datatype.UserDataType" characterName="" codeMap="0=0, 1=1, ? =0 1 " states="2" value="0, 1"/>

                                <charstatelabels id="UserDataType.483" spec="beast.evolution.datatype.UserDataType" characterName="" codeMap="0=0, 1=1, ? =0 1 " states="2" value="0, 1"/>

                                <charstatelabels id="UserDataType.484" spec="beast.evolution.datatype.UserDataType" characterName="" codeMap="0=0, 1=1, ? =0 1 " states="2" value="0, 1"/>

                                <charstatelabels id="UserDataType.485" spec="beast.evolution.datatype.UserDataType" characterName="" codeMap="0=0, 1=1, ? =0 1 " states="2" value="0, 1"/>

                                <charstatelabels id="UserDataType.486" spec="beast.evolution.datatype.UserDataType" characterName="" codeMap="0=0, 1=1, ? =0 1 " states="2" value="0, 1"/>

                                <charstatelabels id="UserDataType.487" spec="beast.evolution.datatype.UserDataType" characterName="" codeMap="0=0, 1=1, ? =0 1 " states="2" value="0, 1"/>

                                <charstatelabels id="UserDataType.488" spec="beast.evolution.datatype.UserDataType" characterName="" codeMap="0=0, 1=1, ? =0 1 " states="2" value="0, 1"/>

                                <charstatelabels id="UserDataType.489" spec="beast.evolution.datatype.UserDataType" characterName="" codeMap="0=0, 1=1, ? =0 1 " states="2" value="0, 1"/>

                                <charstatelabels id="UserDataType.490" spec="beast.evolution.datatype.UserDataType" characterName="" codeMap="0=0, 1=1, ? =0 1 " states="2" value="0, 1"/>

                                <charstatelabels id="UserDataType.491" spec="beast.evolution.datatype.UserDataType" characterName="" codeMap="0=0, 1=1, ? =0 1 " states="2" value="0, 1"/>

                                <charstatelabels id="UserDataType.492" spec="beast.evolution.datatype.UserDataType" characterName="" codeMap="0=0, 1=1, ? =0 1 " states="2" value="0, 1"/>

                                <charstatelabels id="UserDataType.493" spec="beast.evolution.datatype.UserDataType" characterName="" codeMap="0=0, 1=1, ? =0 1 " states="2" value="0, 1"/>

                                <charstatelabels id="UserDataType.494" spec="beast.evolution.datatype.UserDataType" characterName="" codeMap="0=0, 1=1, ? =0 1 " states="2" value="0, 1"/>

                                <charstatelabels id="UserDataType.495" spec="beast.evolution.datatype.UserDataType" characterName="" codeMap="0=0, 1=1, ? =0 1 " states="2" value="0, 1"/>

                                <charstatelabels id="UserDataType.496" spec="beast.evolution.datatype.UserDataType" characterName="" codeMap="0=0, 1=1, ? =0 1 " states="2" value="0, 1"/>

                                <charstatelabels id="UserDataType.497" spec="beast.evolution.datatype.UserDataType" characterName="" codeMap="0=0, 1=1, ? =0 1 " states="2" value="0, 1"/>

                                <charstatelabels id="UserDataType.498" spec="beast.evolution.datatype.UserDataType" characterName="" codeMap="0=0, 1=1, ? =0 1 " states="2" value="0, 1"/>

                                <charstatelabels id="UserDataType.499" spec="beast.evolution.datatype.UserDataType" characterName="" codeMap="0=0, 1=1, ? =0 1 " states="2" value="0, 1"/>

                                <charstatelabels id="UserDataType.500" spec="beast.evolution.datatype.UserDataType" characterName="" codeMap="0=0, 1=1, ? =0 1 " states="2" value="0, 1"/>

                                <charstatelabels id="UserDataType.501" spec="beast.evolution.datatype.UserDataType" characterName="" codeMap="0=0, 1=1, ? =0 1 " states="2" value="0, 1"/>

                                <charstatelabels id="UserDataType.502" spec="beast.evolution.datatype.UserDataType" characterName="" codeMap="0=0, 1=1, ? =0 1 " states="2" value="0, 1"/>

                                <charstatelabels id="UserDataType.503" spec="beast.evolution.datatype.UserDataType" characterName="" codeMap="0=0, 1=1, ? =0 1 " states="2" value="0, 1"/>

                                <charstatelabels id="UserDataType.504" spec="beast.evolution.datatype.UserDataType" characterName="" codeMap="0=0, 1=1, ? =0 1 " states="2" value="0, 1"/>

                                <charstatelabels id="UserDataType.505" spec="beast.evolution.datatype.UserDataType" characterName="" codeMap="0=0, 1=1, ? =0 1 " states="2" value="0, 1"/>

                                <charstatelabels id="UserDataType.506" spec="beast.evolution.datatype.UserDataType" characterName="" codeMap="0=0, 1=1, ? =0 1 " states="2" value="0, 1"/>

                                <charstatelabels id="UserDataType.507" spec="beast.evolution.datatype.UserDataType" characterName="" codeMap="0=0, 1=1, ? =0 1 " states="2" value="0, 1"/>

                                <charstatelabels id="UserDataType.508" spec="beast.evolution.datatype.UserDataType" characterName="" codeMap="0=0, 1=1, ? =0 1 " states="2" value="0, 1"/>

                                <charstatelabels id="UserDataType.509" spec="beast.evolution.datatype.UserDataType" characterName="" codeMap="0=0, 1=1, ? =0 1 " states="2" value="0, 1"/>

                                <charstatelabels id="UserDataType.510" spec="beast.evolution.datatype.UserDataType" characterName="" codeMap="0=0, 1=1, ? =0 1 " states="2" value="0, 1"/>

                                <charstatelabels id="UserDataType.511" spec="beast.evolution.datatype.UserDataType" characterName="" codeMap="0=0, 1=1, ? =0 1 " states="2" value="0, 1"/>

                                <charstatelabels id="UserDataType.512" spec="beast.evolution.datatype.UserDataType" characterName="" codeMap="0=0, 1=1, ? =0 1 " states="2" value="0, 1"/>

                                <charstatelabels id="UserDataType.513" spec="beast.evolution.datatype.UserDataType" characterName="" codeMap="0=0, 1=1, ? =0 1 " states="2" value="0, 1"/>

                                <charstatelabels id="UserDataType.514" spec="beast.evolution.datatype.UserDataType" characterName="" codeMap="0=0, 1=1, ? =0 1 " states="2" value="0, 1"/>

                                <charstatelabels id="UserDataType.515" spec="beast.evolution.datatype.UserDataType" characterName="" codeMap="0=0, 1=1, ? =0 1 " states="2" value="0, 1"/>

                                <charstatelabels id="UserDataType.516" spec="beast.evolution.datatype.UserDataType" characterName="" codeMap="0=0, 1=1, ? =0 1 " states="2" value="0, 1"/>

                                <charstatelabels id="UserDataType.517" spec="beast.evolution.datatype.UserDataType" characterName="" codeMap="0=0, 1=1, ? =0 1 " states="2" value="0, 1"/>

                                <charstatelabels id="UserDataType.518" spec="beast.evolution.datatype.UserDataType" characterName="" codeMap="0=0, 1=1, ? =0 1 " states="2" value="0, 1"/>

                                <charstatelabels id="UserDataType.519" spec="beast.evolution.datatype.UserDataType" characterName="" codeMap="0=0, 1=1, ? =0 1 " states="2" value="0, 1"/>

                                <charstatelabels id="UserDataType.520" spec="beast.evolution.datatype.UserDataType" characterName="" codeMap="0=0, 1=1, ? =0 1 " states="2" value="0, 1"/>

                                <charstatelabels id="UserDataType.521" spec="beast.evolution.datatype.UserDataType" characterName="" codeMap="0=0, 1=1, ? =0 1 " states="2" value="0, 1"/>

                                <charstatelabels id="UserDataType.522" spec="beast.evolution.datatype.UserDataType" characterName="" codeMap="0=0, 1=1, ? =0 1 " states="2" value="0, 1"/>

                                <charstatelabels id="UserDataType.523" spec="beast.evolution.datatype.UserDataType" characterName="" codeMap="0=0, 1=1, ? =0 1 " states="2" value="0, 1"/>

                                <charstatelabels id="UserDataType.524" spec="beast.evolution.datatype.UserDataType" characterName="" codeMap="0=0, 1=1, ? =0 1 " states="2" value="0, 1"/>

                                <charstatelabels id="UserDataType.525" spec="beast.evolution.datatype.UserDataType" characterName="" codeMap="0=0, 1=1, ? =0 1 " states="2" value="0, 1"/>

                                <charstatelabels id="UserDataType.526" spec="beast.evolution.datatype.UserDataType" characterName="" codeMap="0=0, 1=1, ? =0 1 " states="2" value="0, 1"/>

                                <charstatelabels id="UserDataType.527" spec="beast.evolution.datatype.UserDataType" characterName="" codeMap="0=0, 1=1, ? =0 1 " states="2" value="0, 1"/>

                                <charstatelabels id="UserDataType.528" spec="beast.evolution.datatype.UserDataType" characterName="" codeMap="0=0, 1=1, ? =0 1 " states="2" value="0, 1"/>

                                <charstatelabels id="UserDataType.529" spec="beast.evolution.datatype.UserDataType" characterName="" codeMap="0=0, 1=1, ? =0 1 " states="2" value="0, 1"/>

                                <charstatelabels id="UserDataType.530" spec="beast.evolution.datatype.UserDataType" characterName="" codeMap="0=0, 1=1, ? =0 1 " states="2" value="0, 1"/>

                                <charstatelabels id="UserDataType.531" spec="beast.evolution.datatype.UserDataType" characterName="" codeMap="0=0, 1=1, ? =0 1 " states="2" value="0, 1"/>

                                <charstatelabels id="UserDataType.532" spec="beast.evolution.datatype.UserDataType" characterName="" codeMap="0=0, 1=1, ? =0 1 " states="2" value="0, 1"/>

                                <charstatelabels id="UserDataType.533" spec="beast.evolution.datatype.UserDataType" characterName="" codeMap="0=0, 1=1, ? =0 1 " states="2" value="0, 1"/>

                                <charstatelabels id="UserDataType.534" spec="beast.evolution.datatype.UserDataType" characterName="" codeMap="0=0, 1=1, ? =0 1 " states="2" value="0, 1"/>

                                <charstatelabels id="UserDataType.535" spec="beast.evolution.datatype.UserDataType" characterName="" codeMap="0=0, 1=1, ? =0 1 " states="2" value="0, 1"/>

                                <charstatelabels id="UserDataType.536" spec="beast.evolution.datatype.UserDataType" characterName="" codeMap="0=0, 1=1, ? =0 1 " states="2" value="0, 1"/>

                                <charstatelabels id="UserDataType.537" spec="beast.evolution.datatype.UserDataType" characterName="" codeMap="0=0, 1=1, ? =0 1 " states="2" value="0, 1"/>

                                <charstatelabels id="UserDataType.538" spec="beast.evolution.datatype.UserDataType" characterName="" codeMap="0=0, 1=1, ? =0 1 " states="2" value="0, 1"/>

                                <charstatelabels id="UserDataType.539" spec="beast.evolution.datatype.UserDataType" characterName="" codeMap="0=0, 1=1, ? =0 1 " states="2" value="0, 1"/>

                                <charstatelabels id="UserDataType.540" spec="beast.evolution.datatype.UserDataType" characterName="" codeMap="0=0, 1=1, ? =0 1 " states="2" value="0, 1"/>

                                <charstatelabels id="UserDataType.541" spec="beast.evolution.datatype.UserDataType" characterName="" codeMap="0=0, 1=1, ? =0 1 " states="2" value="0, 1"/>

                                <charstatelabels id="UserDataType.542" spec="beast.evolution.datatype.UserDataType" characterName="" codeMap="0=0, 1=1, ? =0 1 " states="2" value="0, 1"/>

                                <charstatelabels id="UserDataType.543" spec="beast.evolution.datatype.UserDataType" characterName="" codeMap="0=0, 1=1, ? =0 1 " states="2" value="0, 1"/>

                                <charstatelabels id="UserDataType.544" spec="beast.evolution.datatype.UserDataType" characterName="" codeMap="0=0, 1=1, ? =0 1 " states="2" value="0, 1"/>

                                <charstatelabels id="UserDataType.545" spec="beast.evolution.datatype.UserDataType" characterName="" codeMap="0=0, 1=1, ? =0 1 " states="2" value="0, 1"/>

                                <charstatelabels id="UserDataType.546" spec="beast.evolution.datatype.UserDataType" characterName="" codeMap="0=0, 1=1, ? =0 1 " states="2" value="0, 1"/>

                                <charstatelabels id="UserDataType.547" spec="beast.evolution.datatype.UserDataType" characterName="" codeMap="0=0, 1=1, ? =0 1 " states="2" value="0, 1"/>

                                <charstatelabels id="UserDataType.548" spec="beast.evolution.datatype.UserDataType" characterName="" codeMap="0=0, 1=1, ? =0 1 " states="2" value="0, 1"/>

                                <charstatelabels id="UserDataType.549" spec="beast.evolution.datatype.UserDataType" characterName="" codeMap="0=0, 1=1, ? =0 1 " states="2" value="0, 1"/>

                                <charstatelabels id="UserDataType.550" spec="beast.evolution.datatype.UserDataType" characterName="" codeMap="0=0, 1=1, ? =0 1 " states="2" value="0, 1"/>

                                <charstatelabels id="UserDataType.551" spec="beast.evolution.datatype.UserDataType" characterName="" codeMap="0=0, 1=1, ? =0 1 " states="2" value="0, 1"/>

                                <charstatelabels id="UserDataType.552" spec="beast.evolution.datatype.UserDataType" characterName="" codeMap="0=0, 1=1, ? =0 1 " states="2" value="0, 1"/>

                                <charstatelabels id="UserDataType.553" spec="beast.evolution.datatype.UserDataType" characterName="" codeMap="0=0, 1=1, ? =0 1 " states="2" value="0, 1"/>

                                <charstatelabels id="UserDataType.554" spec="beast.evolution.datatype.UserDataType" characterName="" codeMap="0=0, 1=1, ? =0 1 " states="2" value="0, 1"/>

                                <charstatelabels id="UserDataType.555" spec="beast.evolution.datatype.UserDataType" characterName="" codeMap="0=0, 1=1, ? =0 1 " states="2" value="0, 1"/>

                                <charstatelabels id="UserDataType.556" spec="beast.evolution.datatype.UserDataType" characterName="" codeMap="0=0, 1=1, ? =0 1 " states="2" value="0, 1"/>

                                <charstatelabels id="UserDataType.557" spec="beast.evolution.datatype.UserDataType" characterName="" codeMap="0=0, 1=1, ? =0 1 " states="2" value="0, 1"/>

                                <charstatelabels id="UserDataType.558" spec="beast.evolution.datatype.UserDataType" characterName="" codeMap="0=0, 1=1, ? =0 1 " states="2" value="0, 1"/>

                                <charstatelabels id="UserDataType.559" spec="beast.evolution.datatype.UserDataType" characterName="" codeMap="0=0, 1=1, ? =0 1 " states="2" value="0, 1"/>

                                <charstatelabels id="UserDataType.560" spec="beast.evolution.datatype.UserDataType" characterName="" codeMap="0=0, 1=1, ? =0 1 " states="2" value="0, 1"/>

                                <charstatelabels id="UserDataType.561" spec="beast.evolution.datatype.UserDataType" characterName="" codeMap="0=0, 1=1, ? =0 1 " states="2" value="0, 1"/>

                                <charstatelabels id="UserDataType.562" spec="beast.evolution.datatype.UserDataType" characterName="" codeMap="0=0, 1=1, ? =0 1 " states="2" value="0, 1"/>

                                <charstatelabels id="UserDataType.563" spec="beast.evolution.datatype.UserDataType" characterName="" codeMap="0=0, 1=1, ? =0 1 " states="2" value="0, 1"/>

                                <charstatelabels id="UserDataType.564" spec="beast.evolution.datatype.UserDataType" characterName="" codeMap="0=0, 1=1, ? =0 1 " states="2" value="0, 1"/>

                                <charstatelabels id="UserDataType.565" spec="beast.evolution.datatype.UserDataType" characterName="" codeMap="0=0, 1=1, ? =0 1 " states="2" value="0, 1"/>

                                <charstatelabels id="UserDataType.566" spec="beast.evolution.datatype.UserDataType" characterName="" codeMap="0=0, 1=1, ? =0 1 " states="2" value="0, 1"/>

                                <charstatelabels id="UserDataType.567" spec="beast.evolution.datatype.UserDataType" characterName="" codeMap="0=0, 1=1, ? =0 1 " states="2" value="0, 1"/>

                                <charstatelabels id="UserDataType.568" spec="beast.evolution.datatype.UserDataType" characterName="" codeMap="0=0, 1=1, ? =0 1 " states="2" value="0, 1"/>

                                <charstatelabels id="UserDataType.569" spec="beast.evolution.datatype.UserDataType" characterName="" codeMap="0=0, 1=1, ? =0 1 " states="2" value="0, 1"/>

                                <charstatelabels id="UserDataType.570" spec="beast.evolution.datatype.UserDataType" characterName="" codeMap="0=0, 1=1, ? =0 1 " states="2" value="0, 1"/>

                                <charstatelabels id="UserDataType.571" spec="beast.evolution.datatype.UserDataType" characterName="" codeMap="0=0, 1=1, ? =0 1 " states="2" value="0, 1"/>

                                <charstatelabels id="UserDataType.572" spec="beast.evolution.datatype.UserDataType" characterName="" codeMap="0=0, 1=1, ? =0 1 " states="2" value="0, 1"/>

                                <charstatelabels id="UserDataType.573" spec="beast.evolution.datatype.UserDataType" characterName="" codeMap="0=0, 1=1, ? =0 1 " states="2" value="0, 1"/>

                                <charstatelabels id="UserDataType.574" spec="beast.evolution.datatype.UserDataType" characterName="" codeMap="0=0, 1=1, ? =0 1 " states="2" value="0, 1"/>

                                <charstatelabels id="UserDataType.575" spec="beast.evolution.datatype.UserDataType" characterName="" codeMap="0=0, 1=1, ? =0 1 " states="2" value="0, 1"/>

                                <charstatelabels id="UserDataType.576" spec="beast.evolution.datatype.UserDataType" characterName="" codeMap="0=0, 1=1, ? =0 1 " states="2" value="0, 1"/>

                                <charstatelabels id="UserDataType.577" spec="beast.evolution.datatype.UserDataType" characterName="" codeMap="0=0, 1=1, ? =0 1 " states="2" value="0, 1"/>

                                <charstatelabels id="UserDataType.578" spec="beast.evolution.datatype.UserDataType" characterName="" codeMap="0=0, 1=1, ? =0 1 " states="2" value="0, 1"/>

                                <charstatelabels id="UserDataType.579" spec="beast.evolution.datatype.UserDataType" characterName="" codeMap="0=0, 1=1, ? =0 1 " states="2" value="0, 1"/>

                                <charstatelabels id="UserDataType.580" spec="beast.evolution.datatype.UserDataType" characterName="" codeMap="0=0, 1=1, ? =0 1 " states="2" value="0, 1"/>

                                <charstatelabels id="UserDataType.581" spec="beast.evolution.datatype.UserDataType" characterName="" codeMap="0=0, 1=1, ? =0 1 " states="2" value="0, 1"/>

                                <charstatelabels id="UserDataType.582" spec="beast.evolution.datatype.UserDataType" characterName="" codeMap="0=0, 1=1, ? =0 1 " states="2" value="0, 1"/>

                                <charstatelabels id="UserDataType.583" spec="beast.evolution.datatype.UserDataType" characterName="" codeMap="0=0, 1=1, ? =0 1 " states="2" value="0, 1"/>

                                <charstatelabels id="UserDataType.584" spec="beast.evolution.datatype.UserDataType" characterName="" codeMap="0=0, 1=1, ? =0 1 " states="2" value="0, 1"/>

                                <charstatelabels id="UserDataType.585" spec="beast.evolution.datatype.UserDataType" characterName="" codeMap="0=0, 1=1, ? =0 1 " states="2" value="0, 1"/>

                                <charstatelabels id="UserDataType.586" spec="beast.evolution.datatype.UserDataType" characterName="" codeMap="0=0, 1=1, ? =0 1 " states="2" value="0, 1"/>

                                <charstatelabels id="UserDataType.587" spec="beast.evolution.datatype.UserDataType" characterName="" codeMap="0=0, 1=1, ? =0 1 " states="2" value="0, 1"/>

                                <charstatelabels id="UserDataType.588" spec="beast.evolution.datatype.UserDataType" characterName="" codeMap="0=0, 1=1, ? =0 1 " states="2" value="0, 1"/>

                                <charstatelabels id="UserDataType.589" spec="beast.evolution.datatype.UserDataType" characterName="" codeMap="0=0, 1=1, ? =0 1 " states="2" value="0, 1"/>

                                <charstatelabels id="UserDataType.590" spec="beast.evolution.datatype.UserDataType" characterName="" codeMap="0=0, 1=1, ? =0 1 " states="2" value="0, 1"/>

                                <charstatelabels id="UserDataType.591" spec="beast.evolution.datatype.UserDataType" characterName="" codeMap="0=0, 1=1, ? =0 1 " states="2" value="0, 1"/>

                                <charstatelabels id="UserDataType.592" spec="beast.evolution.datatype.UserDataType" characterName="" codeMap="0=0, 1=1, ? =0 1 " states="2" value="0, 1"/>

                                <charstatelabels id="UserDataType.593" spec="beast.evolution.datatype.UserDataType" characterName="" codeMap="0=0, 1=1, ? =0 1 " states="2" value="0, 1"/>

                                <charstatelabels id="UserDataType.594" spec="beast.evolution.datatype.UserDataType" characterName="" codeMap="0=0, 1=1, ? =0 1 " states="2" value="0, 1"/>

                                <charstatelabels id="UserDataType.595" spec="beast.evolution.datatype.UserDataType" characterName="" codeMap="0=0, 1=1, ? =0 1 " states="2" value="0, 1"/>

                                <charstatelabels id="UserDataType.596" spec="beast.evolution.datatype.UserDataType" characterName="" codeMap="0=0, 1=1, ? =0 1 " states="2" value="0, 1"/>

                                <charstatelabels id="UserDataType.597" spec="beast.evolution.datatype.UserDataType" characterName="" codeMap="0=0, 1=1, ? =0 1 " states="2" value="0, 1"/>

                                <charstatelabels id="UserDataType.598" spec="beast.evolution.datatype.UserDataType" characterName="" codeMap="0=0, 1=1, ? =0 1 " states="2" value="0, 1"/>

                                <charstatelabels id="UserDataType.599" spec="beast.evolution.datatype.UserDataType" characterName="" codeMap="0=0, 1=1, ? =0 1 " states="2" value="0, 1"/>

                                <charstatelabels id="UserDataType.600" spec="beast.evolution.datatype.UserDataType" characterName="" codeMap="0=0, 1=1, ? =0 1 " states="2" value="0, 1"/>

                                <charstatelabels id="UserDataType.601" spec="beast.evolution.datatype.UserDataType" characterName="" codeMap="0=0, 1=1, ? =0 1 " states="2" value="0, 1"/>

                                <charstatelabels id="UserDataType.602" spec="beast.evolution.datatype.UserDataType" characterName="" codeMap="0=0, 1=1, ? =0 1 " states="2" value="0, 1"/>

                                <charstatelabels id="UserDataType.603" spec="beast.evolution.datatype.UserDataType" characterName="" codeMap="0=0, 1=1, ? =0 1 " states="2" value="0, 1"/>

                                <charstatelabels id="UserDataType.604" spec="beast.evolution.datatype.UserDataType" characterName="" codeMap="0=0, 1=1, ? =0 1 " states="2" value="0, 1"/>

                                <charstatelabels id="UserDataType.605" spec="beast.evolution.datatype.UserDataType" characterName="" codeMap="0=0, 1=1, ? =0 1 " states="2" value="0, 1"/>

                                <charstatelabels id="UserDataType.606" spec="beast.evolution.datatype.UserDataType" characterName="" codeMap="0=0, 1=1, ? =0 1 " states="2" value="0, 1"/>

                                <charstatelabels id="UserDataType.607" spec="beast.evolution.datatype.UserDataType" characterName="" codeMap="0=0, 1=1, ? =0 1 " states="2" value="0, 1"/>

                                <charstatelabels id="UserDataType.608" spec="beast.evolution.datatype.UserDataType" characterName="" codeMap="0=0, 1=1, ? =0 1 " states="2" value="0, 1"/>

                                <charstatelabels id="UserDataType.609" spec="beast.evolution.datatype.UserDataType" characterName="" codeMap="0=0, 1=1, ? =0 1 " states="2" value="0, 1"/>

                                <charstatelabels id="UserDataType.610" spec="beast.evolution.datatype.UserDataType" characterName="" codeMap="0=0, 1=1, ? =0 1 " states="2" value="0, 1"/>

                                <charstatelabels id="UserDataType.611" spec="beast.evolution.datatype.UserDataType" characterName="" codeMap="0=0, 1=1, ? =0 1 " states="2" value="0, 1"/>

                                <charstatelabels id="UserDataType.612" spec="beast.evolution.datatype.UserDataType" characterName="" codeMap="0=0, 1=1, ? =0 1 " states="2" value="0, 1"/>

                                <charstatelabels id="UserDataType.613" spec="beast.evolution.datatype.UserDataType" characterName="" codeMap="0=0, 1=1, ? =0 1 " states="2" value="0, 1"/>

                                <charstatelabels id="UserDataType.614" spec="beast.evolution.datatype.UserDataType" characterName="" codeMap="0=0, 1=1, ? =0 1 " states="2" value="0, 1"/>

                                <charstatelabels id="UserDataType.615" spec="beast.evolution.datatype.UserDataType" characterName="" codeMap="0=0, 1=1, ? =0 1 " states="2" value="0, 1"/>

                                <charstatelabels id="UserDataType.616" spec="beast.evolution.datatype.UserDataType" characterName="" codeMap="0=0, 1=1, ? =0 1 " states="2" value="0, 1"/>

                                <charstatelabels id="UserDataType.617" spec="beast.evolution.datatype.UserDataType" characterName="" codeMap="0=0, 1=1, ? =0 1 " states="2" value="0, 1"/>

                                <charstatelabels id="UserDataType.618" spec="beast.evolution.datatype.UserDataType" characterName="" codeMap="0=0, 1=1, ? =0 1 " states="2" value="0, 1"/>

                                <charstatelabels id="UserDataType.619" spec="beast.evolution.datatype.UserDataType" characterName="" codeMap="0=0, 1=1, ? =0 1 " states="2" value="0, 1"/>

                                <charstatelabels id="UserDataType.620" spec="beast.evolution.datatype.UserDataType" characterName="" codeMap="0=0, 1=1, ? =0 1 " states="2" value="0, 1"/>

                                <charstatelabels id="UserDataType.621" spec="beast.evolution.datatype.UserDataType" characterName="" codeMap="0=0, 1=1, ? =0 1 " states="2" value="0, 1"/>

                                <charstatelabels id="UserDataType.622" spec="beast.evolution.datatype.UserDataType" characterName="" codeMap="0=0, 1=1, ? =0 1 " states="2" value="0, 1"/>

                                <charstatelabels id="UserDataType.623" spec="beast.evolution.datatype.UserDataType" characterName="" codeMap="0=0, 1=1, ? =0 1 " states="2" value="0, 1"/>

                                <charstatelabels id="UserDataType.624" spec="beast.evolution.datatype.UserDataType" characterName="" codeMap="0=0, 1=1, ? =0 1 " states="2" value="0, 1"/>

                                <charstatelabels id="UserDataType.625" spec="beast.evolution.datatype.UserDataType" characterName="" codeMap="0=0, 1=1, ? =0 1 " states="2" value="0, 1"/>

                                <charstatelabels id="UserDataType.626" spec="beast.evolution.datatype.UserDataType" characterName="" codeMap="0=0, 1=1, ? =0 1 " states="2" value="0, 1"/>

                                <charstatelabels id="UserDataType.627" spec="beast.evolution.datatype.UserDataType" characterName="" codeMap="0=0, 1=1, ? =0 1 " states="2" value="0, 1"/>

                                <charstatelabels id="UserDataType.628" spec="beast.evolution.datatype.UserDataType" characterName="" codeMap="0=0, 1=1, ? =0 1 " states="2" value="0, 1"/>

                                <charstatelabels id="UserDataType.629" spec="beast.evolution.datatype.UserDataType" characterName="" codeMap="0=0, 1=1, ? =0 1 " states="2" value="0, 1"/>

                                <charstatelabels id="UserDataType.630" spec="beast.evolution.datatype.UserDataType" characterName="" codeMap="0=0, 1=1, ? =0 1 " states="2" value="0, 1"/>

                                <charstatelabels id="UserDataType.631" spec="beast.evolution.datatype.UserDataType" characterName="" codeMap="0=0, 1=1, ? =0 1 " states="2" value="0, 1"/>

                                <charstatelabels id="UserDataType.632" spec="beast.evolution.datatype.UserDataType" characterName="" codeMap="0=0, 1=1, ? =0 1 " states="2" value="0, 1"/>

                                <charstatelabels id="UserDataType.633" spec="beast.evolution.datatype.UserDataType" characterName="" codeMap="0=0, 1=1, ? =0 1 " states="2" value="0, 1"/>

                                <charstatelabels id="UserDataType.634" spec="beast.evolution.datatype.UserDataType" characterName="" codeMap="0=0, 1=1, ? =0 1 " states="2" value="0, 1"/>

                                <charstatelabels id="UserDataType.635" spec="beast.evolution.datatype.UserDataType" characterName="" codeMap="0=0, 1=1, ? =0 1 " states="2" value="0, 1"/>

                                <charstatelabels id="UserDataType.636" spec="beast.evolution.datatype.UserDataType" characterName="" codeMap="0=0, 1=1, ? =0 1 " states="2" value="0, 1"/>

                                <charstatelabels id="UserDataType.637" spec="beast.evolution.datatype.UserDataType" characterName="" codeMap="0=0, 1=1, ? =0 1 " states="2" value="0, 1"/>

                                <charstatelabels id="UserDataType.638" spec="beast.evolution.datatype.UserDataType" characterName="" codeMap="0=0, 1=1, ? =0 1 " states="2" value="0, 1"/>

                                <charstatelabels id="UserDataType.639" spec="beast.evolution.datatype.UserDataType" characterName="" codeMap="0=0, 1=1, ? =0 1 " states="2" value="0, 1"/>

                                <charstatelabels id="UserDataType.640" spec="beast.evolution.datatype.UserDataType" characterName="" codeMap="0=0, 1=1, ? =0 1 " states="2" value="0, 1"/>

                                <charstatelabels id="UserDataType.641" spec="beast.evolution.datatype.UserDataType" characterName="" codeMap="0=0, 1=1, ? =0 1 " states="2" value="0, 1"/>

                                <charstatelabels id="UserDataType.642" spec="beast.evolution.datatype.UserDataType" characterName="" codeMap="0=0, 1=1, ? =0 1 " states="2" value="0, 1"/>

                                <charstatelabels id="UserDataType.643" spec="beast.evolution.datatype.UserDataType" characterName="" codeMap="0=0, 1=1, ? =0 1 " states="2" value="0, 1"/>

                                <charstatelabels id="UserDataType.644" spec="beast.evolution.datatype.UserDataType" characterName="" codeMap="0=0, 1=1, ? =0 1 " states="2" value="0, 1"/>

                                <charstatelabels id="UserDataType.645" spec="beast.evolution.datatype.UserDataType" characterName="" codeMap="0=0, 1=1, ? =0 1 " states="2" value="0, 1"/>

                                <charstatelabels id="UserDataType.646" spec="beast.evolution.datatype.UserDataType" characterName="" codeMap="0=0, 1=1, ? =0 1 " states="2" value="0, 1"/>

                                <charstatelabels id="UserDataType.647" spec="beast.evolution.datatype.UserDataType" characterName="" codeMap="0=0, 1=1, ? =0 1 " states="2" value="0, 1"/>

                                <charstatelabels id="UserDataType.648" spec="beast.evolution.datatype.UserDataType" characterName="" codeMap="0=0, 1=1, ? =0 1 " states="2" value="0, 1"/>

                                <charstatelabels id="UserDataType.649" spec="beast.evolution.datatype.UserDataType" characterName="" codeMap="0=0, 1=1, ? =0 1 " states="2" value="0, 1"/>

                                <charstatelabels id="UserDataType.650" spec="beast.evolution.datatype.UserDataType" characterName="" codeMap="0=0, 1=1, ? =0 1 " states="2" value="0, 1"/>

                                <charstatelabels id="UserDataType.651" spec="beast.evolution.datatype.UserDataType" characterName="" codeMap="0=0, 1=1, ? =0 1 " states="2" value="0, 1"/>

                                <charstatelabels id="UserDataType.652" spec="beast.evolution.datatype.UserDataType" characterName="" codeMap="0=0, 1=1, ? =0 1 " states="2" value="0, 1"/>

                                <charstatelabels id="UserDataType.653" spec="beast.evolution.datatype.UserDataType" characterName="" codeMap="0=0, 1=1, ? =0 1 " states="2" value="0, 1"/>

                                <charstatelabels id="UserDataType.654" spec="beast.evolution.datatype.UserDataType" characterName="" codeMap="0=0, 1=1, ? =0 1 " states="2" value="0, 1"/>

                                <charstatelabels id="UserDataType.655" spec="beast.evolution.datatype.UserDataType" characterName="" codeMap="0=0, 1=1, ? =0 1 " states="2" value="0, 1"/>

                                <charstatelabels id="UserDataType.656" spec="beast.evolution.datatype.UserDataType" characterName="" codeMap="0=0, 1=1, ? =0 1 " states="2" value="0, 1"/>

                                <charstatelabels id="UserDataType.657" spec="beast.evolution.datatype.UserDataType" characterName="" codeMap="0=0, 1=1, ? =0 1 " states="2" value="0, 1"/>

                                <charstatelabels id="UserDataType.658" spec="beast.evolution.datatype.UserDataType" characterName="" codeMap="0=0, 1=1, ? =0 1 " states="2" value="0, 1"/>

                                <charstatelabels id="UserDataType.659" spec="beast.evolution.datatype.UserDataType" characterName="" codeMap="0=0, 1=1, ? =0 1 " states="2" value="0, 1"/>

                                <charstatelabels id="UserDataType.660" spec="beast.evolution.datatype.UserDataType" characterName="" codeMap="0=0, 1=1, ? =0 1 " states="2" value="0, 1"/>

                                <charstatelabels id="UserDataType.661" spec="beast.evolution.datatype.UserDataType" characterName="" codeMap="0=0, 1=1, ? =0 1 " states="2" value="0, 1"/>

                                <charstatelabels id="UserDataType.662" spec="beast.evolution.datatype.UserDataType" characterName="" codeMap="0=0, 1=1, ? =0 1 " states="2" value="0, 1"/>

                                <charstatelabels id="UserDataType.663" spec="beast.evolution.datatype.UserDataType" characterName="" codeMap="0=0, 1=1, ? =0 1 " states="2" value="0, 1"/>

                                <charstatelabels id="UserDataType.664" spec="beast.evolution.datatype.UserDataType" characterName="" codeMap="0=0, 1=1, ? =0 1 " states="2" value="0, 1"/>

                                <charstatelabels id="UserDataType.665" spec="beast.evolution.datatype.UserDataType" characterName="" codeMap="0=0, 1=1, ? =0 1 " states="2" value="0, 1"/>

                                <charstatelabels id="UserDataType.666" spec="beast.evolution.datatype.UserDataType" characterName="" codeMap="0=0, 1=1, ? =0 1 " states="2" value="0, 1"/>

                                <charstatelabels id="UserDataType.667" spec="beast.evolution.datatype.UserDataType" characterName="" codeMap="0=0, 1=1, ? =0 1 " states="2" value="0, 1"/>

                                <charstatelabels id="UserDataType.668" spec="beast.evolution.datatype.UserDataType" characterName="" codeMap="0=0, 1=1, ? =0 1 " states="2" value="0, 1"/>

                                <charstatelabels id="UserDataType.669" spec="beast.evolution.datatype.UserDataType" characterName="" codeMap="0=0, 1=1, ? =0 1 " states="2" value="0, 1"/>

                                <charstatelabels id="UserDataType.670" spec="beast.evolution.datatype.UserDataType" characterName="" codeMap="0=0, 1=1, ? =0 1 " states="2" value="0, 1"/>

                                <charstatelabels id="UserDataType.671" spec="beast.evolution.datatype.UserDataType" characterName="" codeMap="0=0, 1=1, ? =0 1 " states="2" value="0, 1"/>

                                <charstatelabels id="UserDataType.672" spec="beast.evolution.datatype.UserDataType" characterName="" codeMap="0=0, 1=1, ? =0 1 " states="2" value="0, 1"/>

                                <charstatelabels id="UserDataType.673" spec="beast.evolution.datatype.UserDataType" characterName="" codeMap="0=0, 1=1, ? =0 1 " states="2" value="0, 1"/>

                                <charstatelabels id="UserDataType.674" spec="beast.evolution.datatype.UserDataType" characterName="" codeMap="0=0, 1=1, ? =0 1 " states="2" value="0, 1"/>

                                <charstatelabels id="UserDataType.675" spec="beast.evolution.datatype.UserDataType" characterName="" codeMap="0=0, 1=1, ? =0 1 " states="2" value="0, 1"/>

                                <charstatelabels id="UserDataType.676" spec="beast.evolution.datatype.UserDataType" characterName="" codeMap="0=0, 1=1, ? =0 1 " states="2" value="0, 1"/>

                                <charstatelabels id="UserDataType.677" spec="beast.evolution.datatype.UserDataType" characterName="" codeMap="0=0, 1=1, ? =0 1 " states="2" value="0, 1"/>

                                <charstatelabels id="UserDataType.678" spec="beast.evolution.datatype.UserDataType" characterName="" codeMap="0=0, 1=1, ? =0 1 " states="2" value="0, 1"/>

                                <charstatelabels id="UserDataType.679" spec="beast.evolution.datatype.UserDataType" characterName="" codeMap="0=0, 1=1, ? =0 1 " states="2" value="0, 1"/>

                                <charstatelabels id="UserDataType.680" spec="beast.evolution.datatype.UserDataType" characterName="" codeMap="0=0, 1=1, ? =0 1 " states="2" value="0, 1"/>

                                <charstatelabels id="UserDataType.681" spec="beast.evolution.datatype.UserDataType" characterName="" codeMap="0=0, 1=1, ? =0 1 " states="2" value="0, 1"/>

                                <charstatelabels id="UserDataType.682" spec="beast.evolution.datatype.UserDataType" characterName="" codeMap="0=0, 1=1, ? =0 1 " states="2" value="0, 1"/>

                                <charstatelabels id="UserDataType.683" spec="beast.evolution.datatype.UserDataType" characterName="" codeMap="0=0, 1=1, ? =0 1 " states="2" value="0, 1"/>

                                <charstatelabels id="UserDataType.684" spec="beast.evolution.datatype.UserDataType" characterName="" codeMap="0=0, 1=1, ? =0 1 " states="2" value="0, 1"/>

                                <charstatelabels id="UserDataType.685" spec="beast.evolution.datatype.UserDataType" characterName="" codeMap="0=0, 1=1, ? =0 1 " states="2" value="0, 1"/>

                                <charstatelabels id="UserDataType.686" spec="beast.evolution.datatype.UserDataType" characterName="" codeMap="0=0, 1=1, ? =0 1 " states="2" value="0, 1"/>

                                <charstatelabels id="UserDataType.687" spec="beast.evolution.datatype.UserDataType" characterName="" codeMap="0=0, 1=1, ? =0 1 " states="2" value="0, 1"/>

                                <charstatelabels id="UserDataType.688" spec="beast.evolution.datatype.UserDataType" characterName="" codeMap="0=0, 1=1, ? =0 1 " states="2" value="0, 1"/>

                                <charstatelabels id="UserDataType.689" spec="beast.evolution.datatype.UserDataType" characterName="" codeMap="0=0, 1=1, ? =0 1 " states="2" value="0, 1"/>

                                <charstatelabels id="UserDataType.690" spec="beast.evolution.datatype.UserDataType" characterName="" codeMap="0=0, 1=1, ? =0 1 " states="2" value="0, 1"/>

                                <charstatelabels id="UserDataType.691" spec="beast.evolution.datatype.UserDataType" characterName="" codeMap="0=0, 1=1, ? =0 1 " states="2" value="0, 1"/>

                                <charstatelabels id="UserDataType.692" spec="beast.evolution.datatype.UserDataType" characterName="" codeMap="0=0, 1=1, ? =0 1 " states="2" value="0, 1"/>

                                <charstatelabels id="UserDataType.693" spec="beast.evolution.datatype.UserDataType" characterName="" codeMap="0=0, 1=1, ? =0 1 " states="2" value="0, 1"/>

                                <charstatelabels id="UserDataType.694" spec="beast.evolution.datatype.UserDataType" characterName="" codeMap="0=0, 1=1, ? =0 1 " states="2" value="0, 1"/>

                                <charstatelabels id="UserDataType.695" spec="beast.evolution.datatype.UserDataType" characterName="" codeMap="0=0, 1=1, ? =0 1 " states="2" value="0, 1"/>

                                <charstatelabels id="UserDataType.696" spec="beast.evolution.datatype.UserDataType" characterName="" codeMap="0=0, 1=1, ? =0 1 " states="2" value="0, 1"/>

                                <charstatelabels id="UserDataType.697" spec="beast.evolution.datatype.UserDataType" characterName="" codeMap="0=0, 1=1, ? =0 1 " states="2" value="0, 1"/>

                                <charstatelabels id="UserDataType.698" spec="beast.evolution.datatype.UserDataType" characterName="" codeMap="0=0, 1=1, ? =0 1 " states="2" value="0, 1"/>

                                <charstatelabels id="UserDataType.699" spec="beast.evolution.datatype.UserDataType" characterName="" codeMap="0=0, 1=1, ? =0 1 " states="2" value="0, 1"/>

                                <charstatelabels id="UserDataType.700" spec="beast.evolution.datatype.UserDataType" characterName="" codeMap="0=0, 1=1, ? =0 1 " states="2" value="0, 1"/>

                                <charstatelabels id="UserDataType.701" spec="beast.evolution.datatype.UserDataType" characterName="" codeMap="0=0, 1=1, ? =0 1 " states="2" value="0, 1"/>

                                <charstatelabels id="UserDataType.702" spec="beast.evolution.datatype.UserDataType" characterName="" codeMap="0=0, 1=1, ? =0 1 " states="2" value="0, 1"/>

                                <charstatelabels id="UserDataType.703" spec="beast.evolution.datatype.UserDataType" characterName="" codeMap="0=0, 1=1, ? =0 1 " states="2" value="0, 1"/>

                                <charstatelabels id="UserDataType.704" spec="beast.evolution.datatype.UserDataType" characterName="" codeMap="0=0, 1=1, ? =0 1 " states="2" value="0, 1"/>

                                <charstatelabels id="UserDataType.705" spec="beast.evolution.datatype.UserDataType" characterName="" codeMap="0=0, 1=1, ? =0 1 " states="2" value="0, 1"/>

                                <charstatelabels id="UserDataType.706" spec="beast.evolution.datatype.UserDataType" characterName="" codeMap="0=0, 1=1, ? =0 1 " states="2" value="0, 1"/>

                                <charstatelabels id="UserDataType.707" spec="beast.evolution.datatype.UserDataType" characterName="" codeMap="0=0, 1=1, ? =0 1 " states="2" value="0, 1"/>

                                <charstatelabels id="UserDataType.708" spec="beast.evolution.datatype.UserDataType" characterName="" codeMap="0=0, 1=1, ? =0 1 " states="2" value="0, 1"/>

                                <charstatelabels id="UserDataType.709" spec="beast.evolution.datatype.UserDataType" characterName="" codeMap="0=0, 1=1, ? =0 1 " states="2" value="0, 1"/>

                                <charstatelabels id="UserDataType.710" spec="beast.evolution.datatype.UserDataType" characterName="" codeMap="0=0, 1=1, ? =0 1 " states="2" value="0, 1"/>

                                <charstatelabels id="UserDataType.711" spec="beast.evolution.datatype.UserDataType" characterName="" codeMap="0=0, 1=1, ? =0 1 " states="2" value="0, 1"/>

                                <charstatelabels id="UserDataType.712" spec="beast.evolution.datatype.UserDataType" characterName="" codeMap="0=0, 1=1, ? =0 1 " states="2" value="0, 1"/>

                                <charstatelabels id="UserDataType.713" spec="beast.evolution.datatype.UserDataType" characterName="" codeMap="0=0, 1=1, ? =0 1 " states="2" value="0, 1"/>

                                <charstatelabels id="UserDataType.714" spec="beast.evolution.datatype.UserDataType" characterName="" codeMap="0=0, 1=1, ? =0 1 " states="2" value="0, 1"/>

                                <charstatelabels id="UserDataType.715" spec="beast.evolution.datatype.UserDataType" characterName="" codeMap="0=0, 1=1, ? =0 1 " states="2" value="0, 1"/>

                                <charstatelabels id="UserDataType.716" spec="beast.evolution.datatype.UserDataType" characterName="" codeMap="0=0, 1=1, ? =0 1 " states="2" value="0, 1"/>

                                <charstatelabels id="UserDataType.717" spec="beast.evolution.datatype.UserDataType" characterName="" codeMap="0=0, 1=1, ? =0 1 " states="2" value="0, 1"/>

                                <charstatelabels id="UserDataType.718" spec="beast.evolution.datatype.UserDataType" characterName="" codeMap="0=0, 1=1, ? =0 1 " states="2" value="0, 1"/>

                                <charstatelabels id="UserDataType.719" spec="beast.evolution.datatype.UserDataType" characterName="" codeMap="0=0, 1=1, ? =0 1 " states="2" value="0, 1"/>

                                <charstatelabels id="UserDataType.720" spec="beast.evolution.datatype.UserDataType" characterName="" codeMap="0=0, 1=1, ? =0 1 " states="2" value="0, 1"/>

                                <charstatelabels id="UserDataType.721" spec="beast.evolution.datatype.UserDataType" characterName="" codeMap="0=0, 1=1, ? =0 1 " states="2" value="0, 1"/>

                                <charstatelabels id="UserDataType.722" spec="beast.evolution.datatype.UserDataType" characterName="" codeMap="0=0, 1=1, ? =0 1 " states="2" value="0, 1"/>

                                <charstatelabels id="UserDataType.723" spec="beast.evolution.datatype.UserDataType" characterName="" codeMap="0=0, 1=1, ? =0 1 " states="2" value="0, 1"/>

                                <charstatelabels id="UserDataType.724" spec="beast.evolution.datatype.UserDataType" characterName="" codeMap="0=0, 1=1, ? =0 1 " states="2" value="0, 1"/>

                                <charstatelabels id="UserDataType.725" spec="beast.evolution.datatype.UserDataType" characterName="" codeMap="0=0, 1=1, ? =0 1 " states="2" value="0, 1"/>

                                <charstatelabels id="UserDataType.726" spec="beast.evolution.datatype.UserDataType" characterName="" codeMap="0=0, 1=1, ? =0 1 " states="2" value="0, 1"/>

                                <charstatelabels id="UserDataType.727" spec="beast.evolution.datatype.UserDataType" characterName="" codeMap="0=0, 1=1, ? =0 1 " states="2" value="0, 1"/>

                                <charstatelabels id="UserDataType.728" spec="beast.evolution.datatype.UserDataType" characterName="" codeMap="0=0, 1=1, ? =0 1 " states="2" value="0, 1"/>

                                <charstatelabels id="UserDataType.729" spec="beast.evolution.datatype.UserDataType" characterName="" codeMap="0=0, 1=1, ? =0 1 " states="2" value="0, 1"/>

                                <charstatelabels id="UserDataType.730" spec="beast.evolution.datatype.UserDataType" characterName="" codeMap="0=0, 1=1, ? =0 1 " states="2" value="0, 1"/>

                                <charstatelabels id="UserDataType.731" spec="beast.evolution.datatype.UserDataType" characterName="" codeMap="0=0, 1=1, ? =0 1 " states="2" value="0, 1"/>

                                <charstatelabels id="UserDataType.732" spec="beast.evolution.datatype.UserDataType" characterName="" codeMap="0=0, 1=1, ? =0 1 " states="2" value="0, 1"/>

                                <charstatelabels id="UserDataType.733" spec="beast.evolution.datatype.UserDataType" characterName="" codeMap="0=0, 1=1, ? =0 1 " states="2" value="0, 1"/>

                                <charstatelabels id="UserDataType.734" spec="beast.evolution.datatype.UserDataType" characterName="" codeMap="0=0, 1=1, ? =0 1 " states="2" value="0, 1"/>

                                <charstatelabels id="UserDataType.735" spec="beast.evolution.datatype.UserDataType" characterName="" codeMap="0=0, 1=1, ? =0 1 " states="2" value="0, 1"/>

                                <charstatelabels id="UserDataType.736" spec="beast.evolution.datatype.UserDataType" characterName="" codeMap="0=0, 1=1, ? =0 1 " states="2" value="0, 1"/>

                                <charstatelabels id="UserDataType.737" spec="beast.evolution.datatype.UserDataType" characterName="" codeMap="0=0, 1=1, ? =0 1 " states="2" value="0, 1"/>

                                <charstatelabels id="UserDataType.738" spec="beast.evolution.datatype.UserDataType" characterName="" codeMap="0=0, 1=1, ? =0 1 " states="2" value="0, 1"/>

                                <charstatelabels id="UserDataType.739" spec="beast.evolution.datatype.UserDataType" characterName="" codeMap="0=0, 1=1, ? =0 1 " states="2" value="0, 1"/>

                                <charstatelabels id="UserDataType.740" spec="beast.evolution.datatype.UserDataType" characterName="" codeMap="0=0, 1=1, ? =0 1 " states="2" value="0, 1"/>

                                <charstatelabels id="UserDataType.741" spec="beast.evolution.datatype.UserDataType" characterName="" codeMap="0=0, 1=1, ? =0 1 " states="2" value="0, 1"/>

                                <charstatelabels id="UserDataType.742" spec="beast.evolution.datatype.UserDataType" characterName="" codeMap="0=0, 1=1, ? =0 1 " states="2" value="0, 1"/>

                                <charstatelabels id="UserDataType.743" spec="beast.evolution.datatype.UserDataType" characterName="" codeMap="0=0, 1=1, ? =0 1 " states="2" value="0, 1"/>

                                <charstatelabels id="UserDataType.744" spec="beast.evolution.datatype.UserDataType" characterName="" codeMap="0=0, 1=1, ? =0 1 " states="2" value="0, 1"/>

                                <charstatelabels id="UserDataType.745" spec="beast.evolution.datatype.UserDataType" characterName="" codeMap="0=0, 1=1, ? =0 1 " states="2" value="0, 1"/>

                                <charstatelabels id="UserDataType.746" spec="beast.evolution.datatype.UserDataType" characterName="" codeMap="0=0, 1=1, ? =0 1 " states="2" value="0, 1"/>

                                <charstatelabels id="UserDataType.747" spec="beast.evolution.datatype.UserDataType" characterName="" codeMap="0=0, 1=1, ? =0 1 " states="2" value="0, 1"/>

                                <charstatelabels id="UserDataType.748" spec="beast.evolution.datatype.UserDataType" characterName="" codeMap="0=0, 1=1, ? =0 1 " states="2" value="0, 1"/>

                                <charstatelabels id="UserDataType.749" spec="beast.evolution.datatype.UserDataType" characterName="" codeMap="0=0, 1=1, ? =0 1 " states="2" value="0, 1"/>

                                <charstatelabels id="UserDataType.750" spec="beast.evolution.datatype.UserDataType" characterName="" codeMap="0=0, 1=1, ? =0 1 " states="2" value="0, 1"/>

                                <charstatelabels id="UserDataType.751" spec="beast.evolution.datatype.UserDataType" characterName="" codeMap="0=0, 1=1, ? =0 1 " states="2" value="0, 1"/>

                                <charstatelabels id="UserDataType.752" spec="beast.evolution.datatype.UserDataType" characterName="" codeMap="0=0, 1=1, ? =0 1 " states="2" value="0, 1"/>

                                <charstatelabels id="UserDataType.753" spec="beast.evolution.datatype.UserDataType" characterName="" codeMap="0=0, 1=1, ? =0 1 " states="2" value="0, 1"/>

                                <charstatelabels id="UserDataType.754" spec="beast.evolution.datatype.UserDataType" characterName="" codeMap="0=0, 1=1, ? =0 1 " states="2" value="0, 1"/>

                                <charstatelabels id="UserDataType.755" spec="beast.evolution.datatype.UserDataType" characterName="" codeMap="0=0, 1=1, ? =0 1 " states="2" value="0, 1"/>

                                <charstatelabels id="UserDataType.756" spec="beast.evolution.datatype.UserDataType" characterName="" codeMap="0=0, 1=1, ? =0 1 " states="2" value="0, 1"/>

                                <charstatelabels id="UserDataType.757" spec="beast.evolution.datatype.UserDataType" characterName="" codeMap="0=0, 1=1, ? =0 1 " states="2" value="0, 1"/>

                                <charstatelabels id="UserDataType.758" spec="beast.evolution.datatype.UserDataType" characterName="" codeMap="0=0, 1=1, ? =0 1 " states="2" value="0, 1"/>

                                <charstatelabels id="UserDataType.759" spec="beast.evolution.datatype.UserDataType" characterName="" codeMap="0=0, 1=1, ? =0 1 " states="2" value="0, 1"/>

                                <charstatelabels id="UserDataType.760" spec="beast.evolution.datatype.UserDataType" characterName="" codeMap="0=0, 1=1, ? =0 1 " states="2" value="0, 1"/>

                                <charstatelabels id="UserDataType.761" spec="beast.evolution.datatype.UserDataType" characterName="" codeMap="0=0, 1=1, ? =0 1 " states="2" value="0, 1"/>

                                <charstatelabels id="UserDataType.762" spec="beast.evolution.datatype.UserDataType" characterName="" codeMap="0=0, 1=1, ? =0 1 " states="2" value="0, 1"/>

                                <charstatelabels id="UserDataType.763" spec="beast.evolution.datatype.UserDataType" characterName="" codeMap="0=0, 1=1, ? =0 1 " states="2" value="0, 1"/>

                                <charstatelabels id="UserDataType.764" spec="beast.evolution.datatype.UserDataType" characterName="" codeMap="0=0, 1=1, ? =0 1 " states="2" value="0, 1"/>

                                <charstatelabels id="UserDataType.765" spec="beast.evolution.datatype.UserDataType" characterName="" codeMap="0=0, 1=1, ? =0 1 " states="2" value="0, 1"/>

                                <charstatelabels id="UserDataType.766" spec="beast.evolution.datatype.UserDataType" characterName="" codeMap="0=0, 1=1, ? =0 1 " states="2" value="0, 1"/>

                                <charstatelabels id="UserDataType.767" spec="beast.evolution.datatype.UserDataType" characterName="" codeMap="0=0, 1=1, ? =0 1 " states="2" value="0, 1"/>

                                <charstatelabels id="UserDataType.768" spec="beast.evolution.datatype.UserDataType" characterName="" codeMap="0=0, 1=1, ? =0 1 " states="2" value="0, 1"/>

                                <charstatelabels id="UserDataType.769" spec="beast.evolution.datatype.UserDataType" characterName="" codeMap="0=0, 1=1, ? =0 1 " states="2" value="0, 1"/>

                                <charstatelabels id="UserDataType.770" spec="beast.evolution.datatype.UserDataType" characterName="" codeMap="0=0, 1=1, ? =0 1 " states="2" value="0, 1"/>

                                <charstatelabels id="UserDataType.771" spec="beast.evolution.datatype.UserDataType" characterName="" codeMap="0=0, 1=1, ? =0 1 " states="2" value="0, 1"/>

                                <charstatelabels id="UserDataType.772" spec="beast.evolution.datatype.UserDataType" characterName="" codeMap="0=0, 1=1, ? =0 1 " states="2" value="0, 1"/>

                                <charstatelabels id="UserDataType.773" spec="beast.evolution.datatype.UserDataType" characterName="" codeMap="0=0, 1=1, ? =0 1 " states="2" value="0, 1"/>

                                <charstatelabels id="UserDataType.774" spec="beast.evolution.datatype.UserDataType" characterName="" codeMap="0=0, 1=1, ? =0 1 " states="2" value="0, 1"/>

                                <charstatelabels id="UserDataType.775" spec="beast.evolution.datatype.UserDataType" characterName="" codeMap="0=0, 1=1, ? =0 1 " states="2" value="0, 1"/>

                                <charstatelabels id="UserDataType.776" spec="beast.evolution.datatype.UserDataType" characterName="" codeMap="0=0, 1=1, ? =0 1 " states="2" value="0, 1"/>

                                <charstatelabels id="UserDataType.777" spec="beast.evolution.datatype.UserDataType" characterName="" codeMap="0=0, 1=1, ? =0 1 " states="2" value="0, 1"/>

                                <charstatelabels id="UserDataType.778" spec="beast.evolution.datatype.UserDataType" characterName="" codeMap="0=0, 1=1, ? =0 1 " states="2" value="0, 1"/>

                                <charstatelabels id="UserDataType.779" spec="beast.evolution.datatype.UserDataType" characterName="" codeMap="0=0, 1=1, ? =0 1 " states="2" value="0, 1"/>

                                <charstatelabels id="UserDataType.780" spec="beast.evolution.datatype.UserDataType" characterName="" codeMap="0=0, 1=1, ? =0 1 " states="2" value="0, 1"/>

                                <charstatelabels id="UserDataType.781" spec="beast.evolution.datatype.UserDataType" characterName="" codeMap="0=0, 1=1, ? =0 1 " states="2" value="0, 1"/>

                                <charstatelabels id="UserDataType.782" spec="beast.evolution.datatype.UserDataType" characterName="" codeMap="0=0, 1=1, ? =0 1 " states="2" value="0, 1"/>

                                <charstatelabels id="UserDataType.783" spec="beast.evolution.datatype.UserDataType" characterName="" codeMap="0=0, 1=1, ? =0 1 " states="2" value="0, 1"/>

                                <charstatelabels id="UserDataType.784" spec="beast.evolution.datatype.UserDataType" characterName="" codeMap="0=0, 1=1, ? =0 1 " states="2" value="0, 1"/>

                                <charstatelabels id="UserDataType.785" spec="beast.evolution.datatype.UserDataType" characterName="" codeMap="0=0, 1=1, ? =0 1 " states="2" value="0, 1"/>

                                <charstatelabels id="UserDataType.786" spec="beast.evolution.datatype.UserDataType" characterName="" codeMap="0=0, 1=1, ? =0 1 " states="2" value="0, 1"/>

                                <charstatelabels id="UserDataType.787" spec="beast.evolution.datatype.UserDataType" characterName="" codeMap="0=0, 1=1, ? =0 1 " states="2" value="0, 1"/>

                                <charstatelabels id="UserDataType.788" spec="beast.evolution.datatype.UserDataType" characterName="" codeMap="0=0, 1=1, ? =0 1 " states="2" value="0, 1"/>

                                <charstatelabels id="UserDataType.789" spec="beast.evolution.datatype.UserDataType" characterName="" codeMap="0=0, 1=1, ? =0 1 " states="2" value="0, 1"/>

                                <charstatelabels id="UserDataType.790" spec="beast.evolution.datatype.UserDataType" characterName="" codeMap="0=0, 1=1, ? =0 1 " states="2" value="0, 1"/>

                                <charstatelabels id="UserDataType.791" spec="beast.evolution.datatype.UserDataType" characterName="" codeMap="0=0, 1=1, ? =0 1 " states="2" value="0, 1"/>

                                <charstatelabels id="UserDataType.792" spec="beast.evolution.datatype.UserDataType" characterName="" codeMap="0=0, 1=1, ? =0 1 " states="2" value="0, 1"/>

                                <charstatelabels id="UserDataType.793" spec="beast.evolution.datatype.UserDataType" characterName="" codeMap="0=0, 1=1, ? =0 1 " states="2" value="0, 1"/>

                                <charstatelabels id="UserDataType.794" spec="beast.evolution.datatype.UserDataType" characterName="" codeMap="0=0, 1=1, ? =0 1 " states="2" value="0, 1"/>

                                <charstatelabels id="UserDataType.795" spec="beast.evolution.datatype.UserDataType" characterName="" codeMap="0=0, 1=1, ? =0 1 " states="2" value="0, 1"/>

                                <charstatelabels id="UserDataType.796" spec="beast.evolution.datatype.UserDataType" characterName="" codeMap="0=0, 1=1, ? =0 1 " states="2" value="0, 1"/>

                                <charstatelabels id="UserDataType.797" spec="beast.evolution.datatype.UserDataType" characterName="" codeMap="0=0, 1=1, ? =0 1 " states="2" value="0, 1"/>

                                <charstatelabels id="UserDataType.798" spec="beast.evolution.datatype.UserDataType" characterName="" codeMap="0=0, 1=1, ? =0 1 " states="2" value="0, 1"/>

                                <charstatelabels id="UserDataType.799" spec="beast.evolution.datatype.UserDataType" characterName="" codeMap="0=0, 1=1, ? =0 1 " states="2" value="0, 1"/>

                                <charstatelabels id="UserDataType.800" spec="beast.evolution.datatype.UserDataType" characterName="" codeMap="0=0, 1=1, ? =0 1 " states="2" value="0, 1"/>

                                <charstatelabels id="UserDataType.801" spec="beast.evolution.datatype.UserDataType" characterName="" codeMap="0=0, 1=1, ? =0 1 " states="2" value="0, 1"/>

                                <charstatelabels id="UserDataType.802" spec="beast.evolution.datatype.UserDataType" characterName="" codeMap="0=0, 1=1, ? =0 1 " states="2" value="0, 1"/>

                                <charstatelabels id="UserDataType.803" spec="beast.evolution.datatype.UserDataType" characterName="" codeMap="0=0, 1=1, ? =0 1 " states="2" value="0, 1"/>

                                <charstatelabels id="UserDataType.804" spec="beast.evolution.datatype.UserDataType" characterName="" codeMap="0=0, 1=1, ? =0 1 " states="2" value="0, 1"/>

                                <charstatelabels id="UserDataType.805" spec="beast.evolution.datatype.UserDataType" characterName="" codeMap="0=0, 1=1, ? =0 1 " states="2" value="0, 1"/>

                                <charstatelabels id="UserDataType.806" spec="beast.evolution.datatype.UserDataType" characterName="" codeMap="0=0, 1=1, ? =0 1 " states="2" value="0, 1"/>

                                <charstatelabels id="UserDataType.807" spec="beast.evolution.datatype.UserDataType" characterName="" codeMap="0=0, 1=1, ? =0 1 " states="2" value="0, 1"/>

                                <charstatelabels id="UserDataType.808" spec="beast.evolution.datatype.UserDataType" characterName="" codeMap="0=0, 1=1, ? =0 1 " states="2" value="0, 1"/>

                                <charstatelabels id="UserDataType.809" spec="beast.evolution.datatype.UserDataType" characterName="" codeMap="0=0, 1=1, ? =0 1 " states="2" value="0, 1"/>

                                <charstatelabels id="UserDataType.810" spec="beast.evolution.datatype.UserDataType" characterName="" codeMap="0=0, 1=1, ? =0 1 " states="2" value="0, 1"/>

                                <charstatelabels id="UserDataType.811" spec="beast.evolution.datatype.UserDataType" characterName="" codeMap="0=0, 1=1, ? =0 1 " states="2" value="0, 1"/>

                                <charstatelabels id="UserDataType.812" spec="beast.evolution.datatype.UserDataType" characterName="" codeMap="0=0, 1=1, ? =0 1 " states="2" value="0, 1"/>

                                <charstatelabels id="UserDataType.813" spec="beast.evolution.datatype.UserDataType" characterName="" codeMap="0=0, 1=1, ? =0 1 " states="2" value="0, 1"/>

                                <charstatelabels id="UserDataType.814" spec="beast.evolution.datatype.UserDataType" characterName="" codeMap="0=0, 1=1, ? =0 1 " states="2" value="0, 1"/>

                                <charstatelabels id="UserDataType.815" spec="beast.evolution.datatype.UserDataType" characterName="" codeMap="0=0, 1=1, ? =0 1 " states="2" value="0, 1"/>

                                <charstatelabels id="UserDataType.816" spec="beast.evolution.datatype.UserDataType" characterName="" codeMap="0=0, 1=1, ? =0 1 " states="2" value="0, 1"/>

                                <charstatelabels id="UserDataType.817" spec="beast.evolution.datatype.UserDataType" characterName="" codeMap="0=0, 1=1, ? =0 1 " states="2" value="0, 1"/>

                                <charstatelabels id="UserDataType.818" spec="beast.evolution.datatype.UserDataType" characterName="" codeMap="0=0, 1=1, ? =0 1 " states="2" value="0, 1"/>

                                <charstatelabels id="UserDataType.819" spec="beast.evolution.datatype.UserDataType" characterName="" codeMap="0=0, 1=1, ? =0 1 " states="2" value="0, 1"/>

                                <charstatelabels id="UserDataType.820" spec="beast.evolution.datatype.UserDataType" characterName="" codeMap="0=0, 1=1, ? =0 1 " states="2" value="0, 1"/>

                                <charstatelabels id="UserDataType.821" spec="beast.evolution.datatype.UserDataType" characterName="" codeMap="0=0, 1=1, ? =0 1 " states="2" value="0, 1"/>

                                <charstatelabels id="UserDataType.822" spec="beast.evolution.datatype.UserDataType" characterName="" codeMap="0=0, 1=1, ? =0 1 " states="2" value="0, 1"/>

                                <charstatelabels id="UserDataType.823" spec="beast.evolution.datatype.UserDataType" characterName="" codeMap="0=0, 1=1, ? =0 1 " states="2" value="0, 1"/>

                                <charstatelabels id="UserDataType.824" spec="beast.evolution.datatype.UserDataType" characterName="" codeMap="0=0, 1=1, ? =0 1 " states="2" value="0, 1"/>

                                <charstatelabels id="UserDataType.825" spec="beast.evolution.datatype.UserDataType" characterName="" codeMap="0=0, 1=1, ? =0 1 " states="2" value="0, 1"/>

                                <charstatelabels id="UserDataType.826" spec="beast.evolution.datatype.UserDataType" characterName="" codeMap="0=0, 1=1, ? =0 1 " states="2" value="0, 1"/>

                                <charstatelabels id="UserDataType.827" spec="beast.evolution.datatype.UserDataType" characterName="" codeMap="0=0, 1=1, ? =0 1 " states="2" value="0, 1"/>

                                <charstatelabels id="UserDataType.828" spec="beast.evolution.datatype.UserDataType" characterName="" codeMap="0=0, 1=1, ? =0 1 " states="2" value="0, 1"/>

                                <charstatelabels id="UserDataType.829" spec="beast.evolution.datatype.UserDataType" characterName="" codeMap="0=0, 1=1, ? =0 1 " states="2" value="0, 1"/>

                                <charstatelabels id="UserDataType.830" spec="beast.evolution.datatype.UserDataType" characterName="" codeMap="0=0, 1=1, ? =0 1 " states="2" value="0, 1"/>

                                <charstatelabels id="UserDataType.831" spec="beast.evolution.datatype.UserDataType" characterName="" codeMap="0=0, 1=1, ? =0 1 " states="2" value="0, 1"/>

                                <charstatelabels id="UserDataType.832" spec="beast.evolution.datatype.UserDataType" characterName="" codeMap="0=0, 1=1, ? =0 1 " states="2" value="0, 1"/>

                                <charstatelabels id="UserDataType.833" spec="beast.evolution.datatype.UserDataType" characterName="" codeMap="0=0, 1=1, ? =0 1 " states="2" value="0, 1"/>

                                <charstatelabels id="UserDataType.834" spec="beast.evolution.datatype.UserDataType" characterName="" codeMap="0=0, 1=1, ? =0 1 " states="2" value="0, 1"/>

                                <charstatelabels id="UserDataType.835" spec="beast.evolution.datatype.UserDataType" characterName="" codeMap="0=0, 1=1, ? =0 1 " states="2" value="0, 1"/>

                                <charstatelabels id="UserDataType.836" spec="beast.evolution.datatype.UserDataType" characterName="" codeMap="0=0, 1=1, ? =0 1 " states="2" value="0, 1"/>

                                <charstatelabels id="UserDataType.837" spec="beast.evolution.datatype.UserDataType" characterName="" codeMap="0=0, 1=1, ? =0 1 " states="2" value="0, 1"/>

                                <charstatelabels id="UserDataType.838" spec="beast.evolution.datatype.UserDataType" characterName="" codeMap="0=0, 1=1, ? =0 1 " states="2" value="0, 1"/>

                                <charstatelabels id="UserDataType.839" spec="beast.evolution.datatype.UserDataType" characterName="" codeMap="0=0, 1=1, ? =0 1 " states="2" value="0, 1"/>

                                <charstatelabels id="UserDataType.840" spec="beast.evolution.datatype.UserDataType" characterName="" codeMap="0=0, 1=1, ? =0 1 " states="2" value="0, 1"/>

                                <charstatelabels id="UserDataType.841" spec="beast.evolution.datatype.UserDataType" characterName="" codeMap="0=0, 1=1, ? =0 1 " states="2" value="0, 1"/>

                                <charstatelabels id="UserDataType.842" spec="beast.evolution.datatype.UserDataType" characterName="" codeMap="0=0, 1=1, ? =0 1 " states="2" value="0, 1"/>

                                <charstatelabels id="UserDataType.843" spec="beast.evolution.datatype.UserDataType" characterName="" codeMap="0=0, 1=1, ? =0 1 " states="2" value="0, 1"/>

                                <charstatelabels id="UserDataType.844" spec="beast.evolution.datatype.UserDataType" characterName="" codeMap="0=0, 1=1, ? =0 1 " states="2" value="0, 1"/>

                                <charstatelabels id="UserDataType.845" spec="beast.evolution.datatype.UserDataType" characterName="" codeMap="0=0, 1=1, ? =0 1 " states="2" value="0, 1"/>

                                <charstatelabels id="UserDataType.846" spec="beast.evolution.datatype.UserDataType" characterName="" codeMap="0=0, 1=1, ? =0 1 " states="2" value="0, 1"/>

                                <charstatelabels id="UserDataType.847" spec="beast.evolution.datatype.UserDataType" characterName="" codeMap="0=0, 1=1, ? =0 1 " states="2" value="0, 1"/>

                                <charstatelabels id="UserDataType.848" spec="beast.evolution.datatype.UserDataType" characterName="" codeMap="0=0, 1=1, ? =0 1 " states="2" value="0, 1"/>

                                <charstatelabels id="UserDataType.849" spec="beast.evolution.datatype.UserDataType" characterName="" codeMap="0=0, 1=1, ? =0 1 " states="2" value="0, 1"/>

                                <charstatelabels id="UserDataType.850" spec="beast.evolution.datatype.UserDataType" characterName="" codeMap="0=0, 1=1, ? =0 1 " states="2" value="0, 1"/>

                                <charstatelabels id="UserDataType.851" spec="beast.evolution.datatype.UserDataType" characterName="" codeMap="0=0, 1=1, ? =0 1 " states="2" value="0, 1"/>

                                <charstatelabels id="UserDataType.852" spec="beast.evolution.datatype.UserDataType" characterName="" codeMap="0=0, 1=1, ? =0 1 " states="2" value="0, 1"/>

                                <charstatelabels id="UserDataType.853" spec="beast.evolution.datatype.UserDataType" characterName="" codeMap="0=0, 1=1, ? =0 1 " states="2" value="0, 1"/>

                                <charstatelabels id="UserDataType.854" spec="beast.evolution.datatype.UserDataType" characterName="" codeMap="0=0, 1=1, ? =0 1 " states="2" value="0, 1"/>

                                <charstatelabels id="UserDataType.855" spec="beast.evolution.datatype.UserDataType" characterName="" codeMap="0=0, 1=1, ? =0 1 " states="2" value="0, 1"/>

                                <charstatelabels id="UserDataType.856" spec="beast.evolution.datatype.UserDataType" characterName="" codeMap="0=0, 1=1, ? =0 1 " states="2" value="0, 1"/>

                                <charstatelabels id="UserDataType.857" spec="beast.evolution.datatype.UserDataType" characterName="" codeMap="0=0, 1=1, ? =0 1 " states="2" value="0, 1"/>

                                <charstatelabels id="UserDataType.858" spec="beast.evolution.datatype.UserDataType" characterName="" codeMap="0=0, 1=1, ? =0 1 " states="2" value="0, 1"/>

                                <charstatelabels id="UserDataType.859" spec="beast.evolution.datatype.UserDataType" characterName="" codeMap="0=0, 1=1, ? =0 1 " states="2" value="0, 1"/>

                                <charstatelabels id="UserDataType.860" spec="beast.evolution.datatype.UserDataType" characterName="" codeMap="0=0, 1=1, ? =0 1 " states="2" value="0, 1"/>

                                <charstatelabels id="UserDataType.861" spec="beast.evolution.datatype.UserDataType" characterName="" codeMap="0=0, 1=1, ? =0 1 " states="2" value="0, 1"/>

                                <charstatelabels id="UserDataType.862" spec="beast.evolution.datatype.UserDataType" characterName="" codeMap="0=0, 1=1, ? =0 1 " states="2" value="0, 1"/>

                                <charstatelabels id="UserDataType.863" spec="beast.evolution.datatype.UserDataType" characterName="" codeMap="0=0, 1=1, ? =0 1 " states="2" value="0, 1"/>

                                <charstatelabels id="UserDataType.864" spec="beast.evolution.datatype.UserDataType" characterName="" codeMap="0=0, 1=1, ? =0 1 " states="2" value="0, 1"/>

                                <charstatelabels id="UserDataType.865" spec="beast.evolution.datatype.UserDataType" characterName="" codeMap="0=0, 1=1, ? =0 1 " states="2" value="0, 1"/>

                                <charstatelabels id="UserDataType.866" spec="beast.evolution.datatype.UserDataType" characterName="" codeMap="0=0, 1=1, ? =0 1 " states="2" value="0, 1"/>

                                <charstatelabels id="UserDataType.867" spec="beast.evolution.datatype.UserDataType" characterName="" codeMap="0=0, 1=1, ? =0 1 " states="2" value="0, 1"/>

                                <charstatelabels id="UserDataType.868" spec="beast.evolution.datatype.UserDataType" characterName="" codeMap="0=0, 1=1, ? =0 1 " states="2" value="0, 1"/>

                                <charstatelabels id="UserDataType.869" spec="beast.evolution.datatype.UserDataType" characterName="" codeMap="0=0, 1=1, ? =0 1 " states="2" value="0, 1"/>

                                <charstatelabels id="UserDataType.870" spec="beast.evolution.datatype.UserDataType" characterName="" codeMap="0=0, 1=1, ? =0 1 " states="2" value="0, 1"/>

                                <charstatelabels id="UserDataType.871" spec="beast.evolution.datatype.UserDataType" characterName="" codeMap="0=0, 1=1, ? =0 1 " states="2" value="0, 1"/>

                                <charstatelabels id="UserDataType.872" spec="beast.evolution.datatype.UserDataType" characterName="" codeMap="0=0, 1=1, ? =0 1 " states="2" value="0, 1"/>

                                <charstatelabels id="UserDataType.873" spec="beast.evolution.datatype.UserDataType" characterName="" codeMap="0=0, 1=1, ? =0 1 " states="2" value="0, 1"/>

                                <charstatelabels id="UserDataType.874" spec="beast.evolution.datatype.UserDataType" characterName="" codeMap="0=0, 1=1, ? =0 1 " states="2" value="0, 1"/>

                                <charstatelabels id="UserDataType.875" spec="beast.evolution.datatype.UserDataType" characterName="" codeMap="0=0, 1=1, ? =0 1 " states="2" value="0, 1"/>

                                <charstatelabels id="UserDataType.876" spec="beast.evolution.datatype.UserDataType" characterName="" codeMap="0=0, 1=1, ? =0 1 " states="2" value="0, 1"/>

                                <charstatelabels id="UserDataType.877" spec="beast.evolution.datatype.UserDataType" characterName="" codeMap="0=0, 1=1, ? =0 1 " states="2" value="0, 1"/>

                                <charstatelabels id="UserDataType.878" spec="beast.evolution.datatype.UserDataType" characterName="" codeMap="0=0, 1=1, ? =0 1 " states="2" value="0, 1"/>

                                <charstatelabels id="UserDataType.879" spec="beast.evolution.datatype.UserDataType" characterName="" codeMap="0=0, 1=1, ? =0 1 " states="2" value="0, 1"/>

                                <charstatelabels id="UserDataType.880" spec="beast.evolution.datatype.UserDataType" characterName="" codeMap="0=0, 1=1, ? =0 1 " states="2" value="0, 1"/>

                                <charstatelabels id="UserDataType.881" spec="beast.evolution.datatype.UserDataType" characterName="" codeMap="0=0, 1=1, ? =0 1 " states="2" value="0, 1"/>

                                <charstatelabels id="UserDataType.882" spec="beast.evolution.datatype.UserDataType" characterName="" codeMap="0=0, 1=1, ? =0 1 " states="2" value="0, 1"/>

                                <charstatelabels id="UserDataType.883" spec="beast.evolution.datatype.UserDataType" characterName="" codeMap="0=0, 1=1, ? =0 1 " states="2" value="0, 1"/>

                                <charstatelabels id="UserDataType.884" spec="beast.evolution.datatype.UserDataType" characterName="" codeMap="0=0, 1=1, ? =0 1 " states="2" value="0, 1"/>

                                <charstatelabels id="UserDataType.885" spec="beast.evolution.datatype.UserDataType" characterName="" codeMap="0=0, 1=1, ? =0 1 " states="2" value="0, 1"/>

                                <charstatelabels id="UserDataType.886" spec="beast.evolution.datatype.UserDataType" characterName="" codeMap="0=0, 1=1, ? =0 1 " states="2" value="0, 1"/>

                                <charstatelabels id="UserDataType.887" spec="beast.evolution.datatype.UserDataType" characterName="" codeMap="0=0, 1=1, ? =0 1 " states="2" value="0, 1"/>

                                <charstatelabels id="UserDataType.888" spec="beast.evolution.datatype.UserDataType" characterName="" codeMap="0=0, 1=1, ? =0 1 " states="2" value="0, 1"/>

                                <charstatelabels id="UserDataType.889" spec="beast.evolution.datatype.UserDataType" characterName="" codeMap="0=0, 1=1, ? =0 1 " states="2" value="0, 1"/>

                                <charstatelabels id="UserDataType.890" spec="beast.evolution.datatype.UserDataType" characterName="" codeMap="0=0, 1=1, ? =0 1 " states="2" value="0, 1"/>

                                <charstatelabels id="UserDataType.891" spec="beast.evolution.datatype.UserDataType" characterName="" codeMap="0=0, 1=1, ? =0 1 " states="2" value="0, 1"/>

                                <charstatelabels id="UserDataType.892" spec="beast.evolution.datatype.UserDataType" characterName="" codeMap="0=0, 1=1, ? =0 1 " states="2" value="0, 1"/>

                                <charstatelabels id="UserDataType.893" spec="beast.evolution.datatype.UserDataType" characterName="" codeMap="0=0, 1=1, ? =0 1 " states="2" value="0, 1"/>

                                <charstatelabels id="UserDataType.894" spec="beast.evolution.datatype.UserDataType" characterName="" codeMap="0=0, 1=1, ? =0 1 " states="2" value="0, 1"/>

                                <charstatelabels id="UserDataType.895" spec="beast.evolution.datatype.UserDataType" characterName="" codeMap="0=0, 1=1, ? =0 1 " states="2" value="0, 1"/>

                                <charstatelabels id="UserDataType.896" spec="beast.evolution.datatype.UserDataType" characterName="" codeMap="0=0, 1=1, ? =0 1 " states="2" value="0, 1"/>

                                <charstatelabels id="UserDataType.897" spec="beast.evolution.datatype.UserDataType" characterName="" codeMap="0=0, 1=1, ? =0 1 " states="2" value="0, 1"/>

                                <charstatelabels id="UserDataType.898" spec="beast.evolution.datatype.UserDataType" characterName="" codeMap="0=0, 1=1, ? =0 1 " states="2" value="0, 1"/>

                                <charstatelabels id="UserDataType.899" spec="beast.evolution.datatype.UserDataType" characterName="" codeMap="0=0, 1=1, ? =0 1 " states="2" value="0, 1"/>

                                <charstatelabels id="UserDataType.900" spec="beast.evolution.datatype.UserDataType" characterName="" codeMap="0=0, 1=1, ? =0 1 " states="2" value="0, 1"/>

                                <charstatelabels id="UserDataType.901" spec="beast.evolution.datatype.UserDataType" characterName="" codeMap="0=0, 1=1, ? =0 1 " states="2" value="0, 1"/>

                                <charstatelabels id="UserDataType.902" spec="beast.evolution.datatype.UserDataType" characterName="" codeMap="0=0, 1=1, ? =0 1 " states="2" value="0, 1"/>

                                <charstatelabels id="UserDataType.903" spec="beast.evolution.datatype.UserDataType" characterName="" codeMap="0=0, 1=1, ? =0 1 " states="2" value="0, 1"/>

                                <charstatelabels id="UserDataType.904" spec="beast.evolution.datatype.UserDataType" characterName="" codeMap="0=0, 1=1, ? =0 1 " states="2" value="0, 1"/>

                                <charstatelabels id="UserDataType.905" spec="beast.evolution.datatype.UserDataType" characterName="" codeMap="0=0, 1=1, ? =0 1 " states="2" value="0, 1"/>

                                <charstatelabels id="UserDataType.906" spec="beast.evolution.datatype.UserDataType" characterName="" codeMap="0=0, 1=1, ? =0 1 " states="2" value="0, 1"/>

                                <charstatelabels id="UserDataType.907" spec="beast.evolution.datatype.UserDataType" characterName="" codeMap="0=0, 1=1, ? =0 1 " states="2" value="0, 1"/>

                                <charstatelabels id="UserDataType.908" spec="beast.evolution.datatype.UserDataType" characterName="" codeMap="0=0, 1=1, ? =0 1 " states="2" value="0, 1"/>

                                <charstatelabels id="UserDataType.909" spec="beast.evolution.datatype.UserDataType" characterName="" codeMap="0=0, 1=1, ? =0 1 " states="2" value="0, 1"/>

                                <charstatelabels id="UserDataType.910" spec="beast.evolution.datatype.UserDataType" characterName="" codeMap="0=0, 1=1, ? =0 1 " states="2" value="0, 1"/>

                                <charstatelabels id="UserDataType.911" spec="beast.evolution.datatype.UserDataType" characterName="" codeMap="0=0, 1=1, ? =0 1 " states="2" value="0, 1"/>

                                <charstatelabels id="UserDataType.912" spec="beast.evolution.datatype.UserDataType" characterName="" codeMap="0=0, 1=1, ? =0 1 " states="2" value="0, 1"/>

                                <charstatelabels id="UserDataType.913" spec="beast.evolution.datatype.UserDataType" characterName="" codeMap="0=0, 1=1, ? =0 1 " states="2" value="0, 1"/>

                                <charstatelabels id="UserDataType.914" spec="beast.evolution.datatype.UserDataType" characterName="" codeMap="0=0, 1=1, ? =0 1 " states="2" value="0, 1"/>

                                <charstatelabels id="UserDataType.915" spec="beast.evolution.datatype.UserDataType" characterName="" codeMap="0=0, 1=1, ? =0 1 " states="2" value="0, 1"/>

                                <charstatelabels id="UserDataType.916" spec="beast.evolution.datatype.UserDataType" characterName="" codeMap="0=0, 1=1, ? =0 1 " states="2" value="0, 1"/>

                                <charstatelabels id="UserDataType.917" spec="beast.evolution.datatype.UserDataType" characterName="" codeMap="0=0, 1=1, ? =0 1 " states="2" value="0, 1"/>

                                <charstatelabels id="UserDataType.918" spec="beast.evolution.datatype.UserDataType" characterName="" codeMap="0=0, 1=1, ? =0 1 " states="2" value="0, 1"/>

                                <charstatelabels id="UserDataType.919" spec="beast.evolution.datatype.UserDataType" characterName="" codeMap="0=0, 1=1, ? =0 1 " states="2" value="0, 1"/>

                                <charstatelabels id="UserDataType.920" spec="beast.evolution.datatype.UserDataType" characterName="" codeMap="0=0, 1=1, ? =0 1 " states="2" value="0, 1"/>

                                <charstatelabels id="UserDataType.921" spec="beast.evolution.datatype.UserDataType" characterName="" codeMap="0=0, 1=1, ? =0 1 " states="2" value="0, 1"/>

                                <charstatelabels id="UserDataType.922" spec="beast.evolution.datatype.UserDataType" characterName="" codeMap="0=0, 1=1, ? =0 1 " states="2" value="0, 1"/>

                                <charstatelabels id="UserDataType.923" spec="beast.evolution.datatype.UserDataType" characterName="" codeMap="0=0, 1=1, ? =0 1 " states="2" value="0, 1"/>

                                <charstatelabels id="UserDataType.924" spec="beast.evolution.datatype.UserDataType" characterName="" codeMap="0=0, 1=1, ? =0 1 " states="2" value="0, 1"/>

                                <charstatelabels id="UserDataType.925" spec="beast.evolution.datatype.UserDataType" characterName="" codeMap="0=0, 1=1, ? =0 1 " states="2" value="0, 1"/>

                                <charstatelabels id="UserDataType.926" spec="beast.evolution.datatype.UserDataType" characterName="" codeMap="0=0, 1=1, ? =0 1 " states="2" value="0, 1"/>

                                <charstatelabels id="UserDataType.927" spec="beast.evolution.datatype.UserDataType" characterName="" codeMap="0=0, 1=1, ? =0 1 " states="2" value="0, 1"/>

                                <charstatelabels id="UserDataType.928" spec="beast.evolution.datatype.UserDataType" characterName="" codeMap="0=0, 1=1, ? =0 1 " states="2" value="0, 1"/>

                                <charstatelabels id="UserDataType.929" spec="beast.evolution.datatype.UserDataType" characterName="" codeMap="0=0, 1=1, ? =0 1 " states="2" value="0, 1"/>

                                <charstatelabels id="UserDataType.930" spec="beast.evolution.datatype.UserDataType" characterName="" codeMap="0=0, 1=1, ? =0 1 " states="2" value="0, 1"/>

                                <charstatelabels id="UserDataType.931" spec="beast.evolution.datatype.UserDataType" characterName="" codeMap="0=0, 1=1, ? =0 1 " states="2" value="0, 1"/>

                                <charstatelabels id="UserDataType.932" spec="beast.evolution.datatype.UserDataType" characterName="" codeMap="0=0, 1=1, ? =0 1 " states="2" value="0, 1"/>

                                <charstatelabels id="UserDataType.933" spec="beast.evolution.datatype.UserDataType" characterName="" codeMap="0=0, 1=1, ? =0 1 " states="2" value="0, 1"/>

                                <charstatelabels id="UserDataType.934" spec="beast.evolution.datatype.UserDataType" characterName="" codeMap="0=0, 1=1, ? =0 1 " states="2" value="0, 1"/>

                                <charstatelabels id="UserDataType.935" spec="beast.evolution.datatype.UserDataType" characterName="" codeMap="0=0, 1=1, ? =0 1 " states="2" value="0, 1"/>

                                <charstatelabels id="UserDataType.936" spec="beast.evolution.datatype.UserDataType" characterName="" codeMap="0=0, 1=1, ? =0 1 " states="2" value="0, 1"/>

                                <charstatelabels id="UserDataType.937" spec="beast.evolution.datatype.UserDataType" characterName="" codeMap="0=0, 1=1, ? =0 1 " states="2" value="0, 1"/>

                                <charstatelabels id="UserDataType.938" spec="beast.evolution.datatype.UserDataType" characterName="" codeMap="0=0, 1=1, ? =0 1 " states="2" value="0, 1"/>

                                <charstatelabels id="UserDataType.939" spec="beast.evolution.datatype.UserDataType" characterName="" codeMap="0=0, 1=1, ? =0 1 " states="2" value="0, 1"/>

                                <charstatelabels id="UserDataType.940" spec="beast.evolution.datatype.UserDataType" characterName="" codeMap="0=0, 1=1, ? =0 1 " states="2" value="0, 1"/>

                                <charstatelabels id="UserDataType.941" spec="beast.evolution.datatype.UserDataType" characterName="" codeMap="0=0, 1=1, ? =0 1 " states="2" value="0, 1"/>

                                <charstatelabels id="UserDataType.942" spec="beast.evolution.datatype.UserDataType" characterName="" codeMap="0=0, 1=1, ? =0 1 " states="2" value="0, 1"/>

                                <charstatelabels id="UserDataType.943" spec="beast.evolution.datatype.UserDataType" characterName="" codeMap="0=0, 1=1, ? =0 1 " states="2" value="0, 1"/>

                                <charstatelabels id="UserDataType.944" spec="beast.evolution.datatype.UserDataType" characterName="" codeMap="0=0, 1=1, ? =0 1 " states="2" value="0, 1"/>

                                <charstatelabels id="UserDataType.945" spec="beast.evolution.datatype.UserDataType" characterName="" codeMap="0=0, 1=1, ? =0 1 " states="2" value="0, 1"/>

                                <charstatelabels id="UserDataType.946" spec="beast.evolution.datatype.UserDataType" characterName="" codeMap="0=0, 1=1, ? =0 1 " states="2" value="0, 1"/>

                                <charstatelabels id="UserDataType.947" spec="beast.evolution.datatype.UserDataType" characterName="" codeMap="0=0, 1=1, ? =0 1 " states="2" value="0, 1"/>

                                <charstatelabels id="UserDataType.948" spec="beast.evolution.datatype.UserDataType" characterName="" codeMap="0=0, 1=1, ? =0 1 " states="2" value="0, 1"/>

                                <charstatelabels id="UserDataType.949" spec="beast.evolution.datatype.UserDataType" characterName="" codeMap="0=0, 1=1, ? =0 1 " states="2" value="0, 1"/>

                                <charstatelabels id="UserDataType.950" spec="beast.evolution.datatype.UserDataType" characterName="" codeMap="0=0, 1=1, ? =0 1 " states="2" value="0, 1"/>

                                <charstatelabels id="UserDataType.951" spec="beast.evolution.datatype.UserDataType" characterName="" codeMap="0=0, 1=1, ? =0 1 " states="2" value="0, 1"/>

                                <charstatelabels id="UserDataType.952" spec="beast.evolution.datatype.UserDataType" characterName="" codeMap="0=0, 1=1, ? =0 1 " states="2" value="0, 1"/>

                                <charstatelabels id="UserDataType.953" spec="beast.evolution.datatype.UserDataType" characterName="" codeMap="0=0, 1=1, ? =0 1 " states="2" value="0, 1"/>

                                <charstatelabels id="UserDataType.954" spec="beast.evolution.datatype.UserDataType" characterName="" codeMap="0=0, 1=1, ? =0 1 " states="2" value="0, 1"/>

                                <charstatelabels id="UserDataType.955" spec="beast.evolution.datatype.UserDataType" characterName="" codeMap="0=0, 1=1, ? =0 1 " states="2" value="0, 1"/>

                                <charstatelabels id="UserDataType.956" spec="beast.evolution.datatype.UserDataType" characterName="" codeMap="0=0, 1=1, ? =0 1 " states="2" value="0, 1"/>

                                <charstatelabels id="UserDataType.957" spec="beast.evolution.datatype.UserDataType" characterName="" codeMap="0=0, 1=1, ? =0 1 " states="2" value="0, 1"/>

                                <charstatelabels id="UserDataType.958" spec="beast.evolution.datatype.UserDataType" characterName="" codeMap="0=0, 1=1, ? =0 1 " states="2" value="0, 1"/>

                                <charstatelabels id="UserDataType.959" spec="beast.evolution.datatype.UserDataType" characterName="" codeMap="0=0, 1=1, ? =0 1 " states="2" value="0, 1"/>

                                <charstatelabels id="UserDataType.960" spec="beast.evolution.datatype.UserDataType" characterName="" codeMap="0=0, 1=1, ? =0 1 " states="2" value="0, 1"/>

                                <charstatelabels id="UserDataType.961" spec="beast.evolution.datatype.UserDataType" characterName="" codeMap="0=0, 1=1, ? =0 1 " states="2" value="0, 1"/>

                                <charstatelabels id="UserDataType.962" spec="beast.evolution.datatype.UserDataType" characterName="" codeMap="0=0, 1=1, ? =0 1 " states="2" value="0, 1"/>

                                <charstatelabels id="UserDataType.963" spec="beast.evolution.datatype.UserDataType" characterName="" codeMap="0=0, 1=1, ? =0 1 " states="2" value="0, 1"/>

                                <charstatelabels id="UserDataType.964" spec="beast.evolution.datatype.UserDataType" characterName="" codeMap="0=0, 1=1, ? =0 1 " states="2" value="0, 1"/>

                                <charstatelabels id="UserDataType.965" spec="beast.evolution.datatype.UserDataType" characterName="" codeMap="0=0, 1=1, ? =0 1 " states="2" value="0, 1"/>

                                <charstatelabels id="UserDataType.966" spec="beast.evolution.datatype.UserDataType" characterName="" codeMap="0=0, 1=1, ? =0 1 " states="2" value="0, 1"/>

                                <charstatelabels id="UserDataType.967" spec="beast.evolution.datatype.UserDataType" characterName="" codeMap="0=0, 1=1, ? =0 1 " states="2" value="0, 1"/>

                                <charstatelabels id="UserDataType.968" spec="beast.evolution.datatype.UserDataType" characterName="" codeMap="0=0, 1=1, ? =0 1 " states="2" value="0, 1"/>

                                <charstatelabels id="UserDataType.969" spec="beast.evolution.datatype.UserDataType" characterName="" codeMap="0=0, 1=1, ? =0 1 " states="2" value="0, 1"/>

                                <charstatelabels id="UserDataType.970" spec="beast.evolution.datatype.UserDataType" characterName="" codeMap="0=0, 1=1, ? =0 1 " states="2" value="0, 1"/>

                                <charstatelabels id="UserDataType.971" spec="beast.evolution.datatype.UserDataType" characterName="" codeMap="0=0, 1=1, ? =0 1 " states="2" value="0, 1"/>

                                <charstatelabels id="UserDataType.972" spec="beast.evolution.datatype.UserDataType" characterName="" codeMap="0=0, 1=1, ? =0 1 " states="2" value="0, 1"/>

                                <charstatelabels id="UserDataType.973" spec="beast.evolution.datatype.UserDataType" characterName="" codeMap="0=0, 1=1, ? =0 1 " states="2" value="0, 1"/>

                                <charstatelabels id="UserDataType.974" spec="beast.evolution.datatype.UserDataType" characterName="" codeMap="0=0, 1=1, ? =0 1 " states="2" value="0, 1"/>

                                <charstatelabels id="UserDataType.975" spec="beast.evolution.datatype.UserDataType" characterName="" codeMap="0=0, 1=1, ? =0 1 " states="2" value="0, 1"/>

                                <charstatelabels id="UserDataType.976" spec="beast.evolution.datatype.UserDataType" characterName="" codeMap="0=0, 1=1, ? =0 1 " states="2" value="0, 1"/>

                                <charstatelabels id="UserDataType.977" spec="beast.evolution.datatype.UserDataType" characterName="" codeMap="0=0, 1=1, ? =0 1 " states="2" value="0, 1"/>

                                <charstatelabels id="UserDataType.978" spec="beast.evolution.datatype.UserDataType" characterName="" codeMap="0=0, 1=1, ? =0 1 " states="2" value="0, 1"/>

                                <charstatelabels id="UserDataType.979" spec="beast.evolution.datatype.UserDataType" characterName="" codeMap="0=0, 1=1, ? =0 1 " states="2" value="0, 1"/>

                                <charstatelabels id="UserDataType.980" spec="beast.evolution.datatype.UserDataType" characterName="" codeMap="0=0, 1=1, ? =0 1 " states="2" value="0, 1"/>

                                <charstatelabels id="UserDataType.981" spec="beast.evolution.datatype.UserDataType" characterName="" codeMap="0=0, 1=1, ? =0 1 " states="2" value="0, 1"/>

                                <charstatelabels id="UserDataType.982" spec="beast.evolution.datatype.UserDataType" characterName="" codeMap="0=0, 1=1, ? =0 1 " states="2" value="0, 1"/>

                                <charstatelabels id="UserDataType.983" spec="beast.evolution.datatype.UserDataType" characterName="" codeMap="0=0, 1=1, ? =0 1 " states="2" value="0, 1"/>

                                <charstatelabels id="UserDataType.984" spec="beast.evolution.datatype.UserDataType" characterName="" codeMap="0=0, 1=1, ? =0 1 " states="2" value="0, 1"/>

                                <charstatelabels id="UserDataType.985" spec="beast.evolution.datatype.UserDataType" characterName="" codeMap="0=0, 1=1, ? =0 1 " states="2" value="0, 1"/>

                                <charstatelabels id="UserDataType.986" spec="beast.evolution.datatype.UserDataType" characterName="" codeMap="0=0, 1=1, ? =0 1 " states="2" value="0, 1"/>

                                <charstatelabels id="UserDataType.987" spec="beast.evolution.datatype.UserDataType" characterName="" codeMap="0=0, 1=1, ? =0 1 " states="2" value="0, 1"/>

                                <charstatelabels id="UserDataType.988" spec="beast.evolution.datatype.UserDataType" characterName="" codeMap="0=0, 1=1, ? =0 1 " states="2" value="0, 1"/>

                                <charstatelabels id="UserDataType.989" spec="beast.evolution.datatype.UserDataType" characterName="" codeMap="0=0, 1=1, ? =0 1 " states="2" value="0, 1"/>

                                <charstatelabels id="UserDataType.990" spec="beast.evolution.datatype.UserDataType" characterName="" codeMap="0=0, 1=1, ? =0 1 " states="2" value="0, 1"/>

                                <charstatelabels id="UserDataType.991" spec="beast.evolution.datatype.UserDataType" characterName="" codeMap="0=0, 1=1, ? =0 1 " states="2" value="0, 1"/>

                                <charstatelabels id="UserDataType.992" spec="beast.evolution.datatype.UserDataType" characterName="" codeMap="0=0, 1=1, ? =0 1 " states="2" value="0, 1"/>

                                <charstatelabels id="UserDataType.993" spec="beast.evolution.datatype.UserDataType" characterName="" codeMap="0=0, 1=1, ? =0 1 " states="2" value="0, 1"/>

                                <charstatelabels id="UserDataType.994" spec="beast.evolution.datatype.UserDataType" characterName="" codeMap="0=0, 1=1, ? =0 1 " states="2" value="0, 1"/>

                                <charstatelabels id="UserDataType.995" spec="beast.evolution.datatype.UserDataType" characterName="" codeMap="0=0, 1=1, ? =0 1 " states="2" value="0, 1"/>

                                <charstatelabels id="UserDataType.996" spec="beast.evolution.datatype.UserDataType" characterName="" codeMap="0=0, 1=1, ? =0 1 " states="2" value="0, 1"/>

                                <charstatelabels id="UserDataType.997" spec="beast.evolution.datatype.UserDataType" characterName="" codeMap="0=0, 1=1, ? =0 1 " states="2" value="0, 1"/>

                                <charstatelabels id="UserDataType.998" spec="beast.evolution.datatype.UserDataType" characterName="" codeMap="0=0, 1=1, ? =0 1 " states="2" value="0, 1"/>

                                <charstatelabels id="UserDataType.999" spec="beast.evolution.datatype.UserDataType" characterName="" codeMap="0=0, 1=1, ? =0 1 " states="2" value="0, 1"/>

                                <charstatelabels id="UserDataType.1000" spec="beast.evolution.datatype.UserDataType" characterName="" codeMap="0=0, 1=1, ? =0 1 " states="2" value="0, 1"/>

                                <charstatelabels id="UserDataType.1001" spec="beast.evolution.datatype.UserDataType" characterName="" codeMap="0=0, 1=1, ? =0 1 " states="2" value="0, 1"/>

                                <charstatelabels id="UserDataType.1002" spec="beast.evolution.datatype.UserDataType" characterName="" codeMap="0=0, 1=1, ? =0 1 " states="2" value="0, 1"/>

                                <charstatelabels id="UserDataType.1003" spec="beast.evolution.datatype.UserDataType" characterName="" codeMap="0=0, 1=1, ? =0 1 " states="2" value="0, 1"/>

                                <charstatelabels id="UserDataType.1004" spec="beast.evolution.datatype.UserDataType" characterName="" codeMap="0=0, 1=1, ? =0 1 " states="2" value="0, 1"/>

                                <charstatelabels id="UserDataType.1005" spec="beast.evolution.datatype.UserDataType" characterName="" codeMap="0=0, 1=1, ? =0 1 " states="2" value="0, 1"/>

                                <charstatelabels id="UserDataType.1006" spec="beast.evolution.datatype.UserDataType" characterName="" codeMap="0=0, 1=1, ? =0 1 " states="2" value="0, 1"/>

                                <charstatelabels id="UserDataType.1007" spec="beast.evolution.datatype.UserDataType" characterName="" codeMap="0=0, 1=1, ? =0 1 " states="2" value="0, 1"/>

                                <charstatelabels id="UserDataType.1008" spec="beast.evolution.datatype.UserDataType" characterName="" codeMap="0=0, 1=1, ? =0 1 " states="2" value="0, 1"/>

                                <charstatelabels id="UserDataType.1009" spec="beast.evolution.datatype.UserDataType" characterName="" codeMap="0=0, 1=1, ? =0 1 " states="2" value="0, 1"/>

                                <charstatelabels id="UserDataType.1010" spec="beast.evolution.datatype.UserDataType" characterName="" codeMap="0=0, 1=1, ? =0 1 " states="2" value="0, 1"/>

                                <charstatelabels id="UserDataType.1011" spec="beast.evolution.datatype.UserDataType" characterName="" codeMap="0=0, 1=1, ? =0 1 " states="2" value="0, 1"/>

                                <charstatelabels id="UserDataType.1012" spec="beast.evolution.datatype.UserDataType" characterName="" codeMap="0=0, 1=1, ? =0 1 " states="2" value="0, 1"/>

                                <charstatelabels id="UserDataType.1013" spec="beast.evolution.datatype.UserDataType" characterName="" codeMap="0=0, 1=1, ? =0 1 " states="2" value="0, 1"/>

                                <charstatelabels id="UserDataType.1014" spec="beast.evolution.datatype.UserDataType" characterName="" codeMap="0=0, 1=1, ? =0 1 " states="2" value="0, 1"/>

                                <charstatelabels id="UserDataType.1015" spec="beast.evolution.datatype.UserDataType" characterName="" codeMap="0=0, 1=1, ? =0 1 " states="2" value="0, 1"/>

                                <charstatelabels id="UserDataType.1016" spec="beast.evolution.datatype.UserDataType" characterName="" codeMap="0=0, 1=1, ? =0 1 " states="2" value="0, 1"/>

                                <charstatelabels id="UserDataType.1017" spec="beast.evolution.datatype.UserDataType" characterName="" codeMap="0=0, 1=1, ? =0 1 " states="2" value="0, 1"/>

                                <charstatelabels id="UserDataType.1018" spec="beast.evolution.datatype.UserDataType" characterName="" codeMap="0=0, 1=1, ? =0 1 " states="2" value="0, 1"/>

                                <charstatelabels id="UserDataType.1019" spec="beast.evolution.datatype.UserDataType" characterName="" codeMap="0=0, 1=1, ? =0 1 " states="2" value="0, 1"/>

                                <charstatelabels id="UserDataType.1020" spec="beast.evolution.datatype.UserDataType" characterName="" codeMap="0=0, 1=1, ? =0 1 " states="2" value="0, 1"/>

                                <charstatelabels id="UserDataType.1021" spec="beast.evolution.datatype.UserDataType" characterName="" codeMap="0=0, 1=1, ? =0 1 " states="2" value="0, 1"/>

                                <charstatelabels id="UserDataType.1022" spec="beast.evolution.datatype.UserDataType" characterName="" codeMap="0=0, 1=1, ? =0 1 " states="2" value="0, 1"/>

                                <charstatelabels id="UserDataType.1023" spec="beast.evolution.datatype.UserDataType" characterName="" codeMap="0=0, 1=1, ? =0 1 " states="2" value="0, 1"/>

                                <charstatelabels id="UserDataType.1024" spec="beast.evolution.datatype.UserDataType" characterName="" codeMap="0=0, 1=1, ? =0 1 " states="2" value="0, 1"/>

                                <charstatelabels id="UserDataType.1025" spec="beast.evolution.datatype.UserDataType" characterName="" codeMap="0=0, 1=1, ? =0 1 " states="2" value="0, 1"/>

                                <charstatelabels id="UserDataType.1026" spec="beast.evolution.datatype.UserDataType" characterName="" codeMap="0=0, 1=1, ? =0 1 " states="2" value="0, 1"/>

                                <charstatelabels id="UserDataType.1027" spec="beast.evolution.datatype.UserDataType" characterName="" codeMap="0=0, 1=1, ? =0 1 " states="2" value="0, 1"/>

                                <charstatelabels id="UserDataType.1028" spec="beast.evolution.datatype.UserDataType" characterName="" codeMap="0=0, 1=1, ? =0 1 " states="2" value="0, 1"/>

                                <charstatelabels id="UserDataType.1029" spec="beast.evolution.datatype.UserDataType" characterName="" codeMap="0=0, 1=1, ? =0 1 " states="2" value="0, 1"/>

                                <charstatelabels id="UserDataType.1030" spec="beast.evolution.datatype.UserDataType" characterName="" codeMap="0=0, 1=1, ? =0 1 " states="2" value="0, 1"/>

                                <charstatelabels id="UserDataType.1031" spec="beast.evolution.datatype.UserDataType" characterName="" codeMap="0=0, 1=1, ? =0 1 " states="2" value="0, 1"/>

                                <charstatelabels id="UserDataType.1032" spec="beast.evolution.datatype.UserDataType" characterName="" codeMap="0=0, 1=1, ? =0 1 " states="2" value="0, 1"/>

                                <charstatelabels id="UserDataType.1033" spec="beast.evolution.datatype.UserDataType" characterName="" codeMap="0=0, 1=1, ? =0 1 " states="2" value="0, 1"/>

                                <charstatelabels id="UserDataType.1034" spec="beast.evolution.datatype.UserDataType" characterName="" codeMap="0=0, 1=1, ? =0 1 " states="2" value="0, 1"/>

                                <charstatelabels id="UserDataType.1035" spec="beast.evolution.datatype.UserDataType" characterName="" codeMap="0=0, 1=1, ? =0 1 " states="2" value="0, 1"/>

                                <charstatelabels id="UserDataType.1036" spec="beast.evolution.datatype.UserDataType" characterName="" codeMap="0=0, 1=1, ? =0 1 " states="2" value="0, 1"/>

                                <charstatelabels id="UserDataType.1037" spec="beast.evolution.datatype.UserDataType" characterName="" codeMap="0=0, 1=1, ? =0 1 " states="2" value="0, 1"/>

                                <charstatelabels id="UserDataType.1038" spec="beast.evolution.datatype.UserDataType" characterName="" codeMap="0=0, 1=1, ? =0 1 " states="2" value="0, 1"/>

                                <charstatelabels id="UserDataType.1039" spec="beast.evolution.datatype.UserDataType" characterName="" codeMap="0=0, 1=1, ? =0 1 " states="2" value="0, 1"/>

                                <charstatelabels id="UserDataType.1040" spec="beast.evolution.datatype.UserDataType" characterName="" codeMap="0=0, 1=1, ? =0 1 " states="2" value="0, 1"/>

                                <charstatelabels id="UserDataType.1041" spec="beast.evolution.datatype.UserDataType" characterName="" codeMap="0=0, 1=1, ? =0 1 " states="2" value="0, 1"/>

                                <charstatelabels id="UserDataType.1042" spec="beast.evolution.datatype.UserDataType" characterName="" codeMap="0=0, 1=1, ? =0 1 " states="2" value="0, 1"/>

                                <charstatelabels id="UserDataType.1043" spec="beast.evolution.datatype.UserDataType" characterName="" codeMap="0=0, 1=1, ? =0 1 " states="2" value="0, 1"/>

                                <charstatelabels id="UserDataType.1044" spec="beast.evolution.datatype.UserDataType" characterName="" codeMap="0=0, 1=1, ? =0 1 " states="2" value="0, 1"/>

                                <charstatelabels id="UserDataType.1045" spec="beast.evolution.datatype.UserDataType" characterName="" codeMap="0=0, 1=1, ? =0 1 " states="2" value="0, 1"/>

                                <charstatelabels id="UserDataType.1046" spec="beast.evolution.datatype.UserDataType" characterName="" codeMap="0=0, 1=1, ? =0 1 " states="2" value="0, 1"/>

                                <charstatelabels id="UserDataType.1047" spec="beast.evolution.datatype.UserDataType" characterName="" codeMap="0=0, 1=1, ? =0 1 " states="2" value="0, 1"/>

                                <charstatelabels id="UserDataType.1048" spec="beast.evolution.datatype.UserDataType" characterName="" codeMap="0=0, 1=1, ? =0 1 " states="2" value="0, 1"/>

                                <charstatelabels id="UserDataType.1049" spec="beast.evolution.datatype.UserDataType" characterName="" codeMap="0=0, 1=1, ? =0 1 " states="2" value="0, 1"/>

                                <charstatelabels id="UserDataType.1050" spec="beast.evolution.datatype.UserDataType" characterName="" codeMap="0=0, 1=1, ? =0 1 " states="2" value="0, 1"/>

                                <charstatelabels id="UserDataType.1051" spec="beast.evolution.datatype.UserDataType" characterName="" codeMap="0=0, 1=1, ? =0 1 " states="2" value="0, 1"/>

                                <charstatelabels id="UserDataType.1052" spec="beast.evolution.datatype.UserDataType" characterName="" codeMap="0=0, 1=1, ? =0 1 " states="2" value="0, 1"/>

                                <charstatelabels id="UserDataType.1053" spec="beast.evolution.datatype.UserDataType" characterName="" codeMap="0=0, 1=1, ? =0 1 " states="2" value="0, 1"/>

                                <charstatelabels id="UserDataType.1054" spec="beast.evolution.datatype.UserDataType" characterName="" codeMap="0=0, 1=1, ? =0 1 " states="2" value="0, 1"/>

                                <charstatelabels id="UserDataType.1055" spec="beast.evolution.datatype.UserDataType" characterName="" codeMap="0=0, 1=1, ? =0 1 " states="2" value="0, 1"/>

                                <charstatelabels id="UserDataType.1056" spec="beast.evolution.datatype.UserDataType" characterName="" codeMap="0=0, 1=1, ? =0 1 " states="2" value="0, 1"/>

                                <charstatelabels id="UserDataType.1057" spec="beast.evolution.datatype.UserDataType" characterName="" codeMap="0=0, 1=1, ? =0 1 " states="2" value="0, 1"/>

                                <charstatelabels id="UserDataType.1058" spec="beast.evolution.datatype.UserDataType" characterName="" codeMap="0=0, 1=1, ? =0 1 " states="2" value="0, 1"/>

                                <charstatelabels id="UserDataType.1059" spec="beast.evolution.datatype.UserDataType" characterName="" codeMap="0=0, 1=1, ? =0 1 " states="2" value="0, 1"/>

                                <charstatelabels id="UserDataType.1060" spec="beast.evolution.datatype.UserDataType" characterName="" codeMap="0=0, 1=1, ? =0 1 " states="2" value="0, 1"/>

                                <charstatelabels id="UserDataType.1061" spec="beast.evolution.datatype.UserDataType" characterName="" codeMap="0=0, 1=1, ? =0 1 " states="2" value="0, 1"/>

                                <charstatelabels id="UserDataType.1062" spec="beast.evolution.datatype.UserDataType" characterName="" codeMap="0=0, 1=1, ? =0 1 " states="2" value="0, 1"/>

                                <charstatelabels id="UserDataType.1063" spec="beast.evolution.datatype.UserDataType" characterName="" codeMap="0=0, 1=1, ? =0 1 " states="2" value="0, 1"/>

                                <charstatelabels id="UserDataType.1064" spec="beast.evolution.datatype.UserDataType" characterName="" codeMap="0=0, 1=1, ? =0 1 " states="2" value="0, 1"/>

                                <charstatelabels id="UserDataType.1065" spec="beast.evolution.datatype.UserDataType" characterName="" codeMap="0=0, 1=1, ? =0 1 " states="2" value="0, 1"/>

                                <charstatelabels id="UserDataType.1066" spec="beast.evolution.datatype.UserDataType" characterName="" codeMap="0=0, 1=1, ? =0 1 " states="2" value="0, 1"/>

                                <charstatelabels id="UserDataType.1067" spec="beast.evolution.datatype.UserDataType" characterName="" codeMap="0=0, 1=1, ? =0 1 " states="2" value="0, 1"/>

                                <charstatelabels id="UserDataType.1068" spec="beast.evolution.datatype.UserDataType" characterName="" codeMap="0=0, 1=1, ? =0 1 " states="2" value="0, 1"/>

                                <charstatelabels id="UserDataType.1069" spec="beast.evolution.datatype.UserDataType" characterName="" codeMap="0=0, 1=1, ? =0 1 " states="2" value="0, 1"/>

                                <charstatelabels id="UserDataType.1070" spec="beast.evolution.datatype.UserDataType" characterName="" codeMap="0=0, 1=1, ? =0 1 " states="2" value="0, 1"/>

                                <charstatelabels id="UserDataType.1071" spec="beast.evolution.datatype.UserDataType" characterName="" codeMap="0=0, 1=1, ? =0 1 " states="2" value="0, 1"/>

                                <charstatelabels id="UserDataType.1072" spec="beast.evolution.datatype.UserDataType" characterName="" codeMap="0=0, 1=1, ? =0 1 " states="2" value="0, 1"/>

                                <charstatelabels id="UserDataType.1073" spec="beast.evolution.datatype.UserDataType" characterName="" codeMap="0=0, 1=1, ? =0 1 " states="2" value="0, 1"/>

                                <charstatelabels id="UserDataType.1074" spec="beast.evolution.datatype.UserDataType" characterName="" codeMap="0=0, 1=1, ? =0 1 " states="2" value="0, 1"/>

                                <charstatelabels id="UserDataType.1075" spec="beast.evolution.datatype.UserDataType" characterName="" codeMap="0=0, 1=1, ? =0 1 " states="2" value="0, 1"/>

                                <charstatelabels id="UserDataType.1076" spec="beast.evolution.datatype.UserDataType" characterName="" codeMap="0=0, 1=1, ? =0 1 " states="2" value="0, 1"/>

                                <charstatelabels id="UserDataType.1077" spec="beast.evolution.datatype.UserDataType" characterName="" codeMap="0=0, 1=1, ? =0 1 " states="2" value="0, 1"/>

                                <charstatelabels id="UserDataType.1078" spec="beast.evolution.datatype.UserDataType" characterName="" codeMap="0=0, 1=1, ? =0 1 " states="2" value="0, 1"/>

                                <charstatelabels id="UserDataType.1079" spec="beast.evolution.datatype.UserDataType" characterName="" codeMap="0=0, 1=1, ? =0 1 " states="2" value="0, 1"/>

                                <charstatelabels id="UserDataType.1080" spec="beast.evolution.datatype.UserDataType" characterName="" codeMap="0=0, 1=1, ? =0 1 " states="2" value="0, 1"/>

                                <charstatelabels id="UserDataType.1081" spec="beast.evolution.datatype.UserDataType" characterName="" codeMap="0=0, 1=1, ? =0 1 " states="2" value="0, 1"/>

                                <charstatelabels id="UserDataType.1082" spec="beast.evolution.datatype.UserDataType" characterName="" codeMap="0=0, 1=1, ? =0 1 " states="2" value="0, 1"/>

                                <charstatelabels id="UserDataType.1083" spec="beast.evolution.datatype.UserDataType" characterName="" codeMap="0=0, 1=1, ? =0 1 " states="2" value="0, 1"/>

                                <charstatelabels id="UserDataType.1084" spec="beast.evolution.datatype.UserDataType" characterName="" codeMap="0=0, 1=1, ? =0 1 " states="2" value="0, 1"/>

                                <charstatelabels id="UserDataType.1085" spec="beast.evolution.datatype.UserDataType" characterName="" codeMap="0=0, 1=1, ? =0 1 " states="2" value="0, 1"/>

                                <charstatelabels id="UserDataType.1086" spec="beast.evolution.datatype.UserDataType" characterName="" codeMap="0=0, 1=1, ? =0 1 " states="2" value="0, 1"/>

                                <charstatelabels id="UserDataType.1087" spec="beast.evolution.datatype.UserDataType" characterName="" codeMap="0=0, 1=1, ? =0 1 " states="2" value="0, 1"/>

                                <charstatelabels id="UserDataType.1088" spec="beast.evolution.datatype.UserDataType" characterName="" codeMap="0=0, 1=1, ? =0 1 " states="2" value="0, 1"/>

                                <charstatelabels id="UserDataType.1089" spec="beast.evolution.datatype.UserDataType" characterName="" codeMap="0=0, 1=1, ? =0 1 " states="2" value="0, 1"/>

                                <charstatelabels id="UserDataType.1090" spec="beast.evolution.datatype.UserDataType" characterName="" codeMap="0=0, 1=1, ? =0 1 " states="2" value="0, 1"/>

                                <charstatelabels id="UserDataType.1091" spec="beast.evolution.datatype.UserDataType" characterName="" codeMap="0=0, 1=1, ? =0 1 " states="2" value="0, 1"/>

                                <charstatelabels id="UserDataType.1092" spec="beast.evolution.datatype.UserDataType" characterName="" codeMap="0=0, 1=1, ? =0 1 " states="2" value="0, 1"/>

                                <charstatelabels id="UserDataType.1093" spec="beast.evolution.datatype.UserDataType" characterName="" codeMap="0=0, 1=1, ? =0 1 " states="2" value="0, 1"/>

                                <charstatelabels id="UserDataType.1094" spec="beast.evolution.datatype.UserDataType" characterName="" codeMap="0=0, 1=1, ? =0 1 " states="2" value="0, 1"/>

                                <charstatelabels id="UserDataType.1095" spec="beast.evolution.datatype.UserDataType" characterName="" codeMap="0=0, 1=1, ? =0 1 " states="2" value="0, 1"/>

                                <charstatelabels id="UserDataType.1096" spec="beast.evolution.datatype.UserDataType" characterName="" codeMap="0=0, 1=1, ? =0 1 " states="2" value="0, 1"/>

                                <charstatelabels id="UserDataType.1097" spec="beast.evolution.datatype.UserDataType" characterName="" codeMap="0=0, 1=1, ? =0 1 " states="2" value="0, 1"/>

                                <charstatelabels id="UserDataType.1098" spec="beast.evolution.datatype.UserDataType" characterName="" codeMap="0=0, 1=1, ? =0 1 " states="2" value="0, 1"/>

                                <charstatelabels id="UserDataType.1099" spec="beast.evolution.datatype.UserDataType" characterName="" codeMap="0=0, 1=1, ? =0 1 " states="2" value="0, 1"/>

                                <charstatelabels id="UserDataType.1100" spec="beast.evolution.datatype.UserDataType" characterName="" codeMap="0=0, 1=1, ? =0 1 " states="2" value="0, 1"/>

                                <charstatelabels id="UserDataType.1101" spec="beast.evolution.datatype.UserDataType" characterName="" codeMap="0=0, 1=1, ? =0 1 " states="2" value="0, 1"/>

                                <charstatelabels id="UserDataType.1102" spec="beast.evolution.datatype.UserDataType" characterName="" codeMap="0=0, 1=1, ? =0 1 " states="2" value="0, 1"/>

                                <charstatelabels id="UserDataType.1103" spec="beast.evolution.datatype.UserDataType" characterName="" codeMap="0=0, 1=1, ? =0 1 " states="2" value="0, 1"/>

                                <charstatelabels id="UserDataType.1104" spec="beast.evolution.datatype.UserDataType" characterName="" codeMap="0=0, 1=1, ? =0 1 " states="2" value="0, 1"/>

                                <charstatelabels id="UserDataType.1105" spec="beast.evolution.datatype.UserDataType" characterName="" codeMap="0=0, 1=1, ? =0 1 " states="2" value="0, 1"/>

                                <charstatelabels id="UserDataType.1106" spec="beast.evolution.datatype.UserDataType" characterName="" codeMap="0=0, 1=1, ? =0 1 " states="2" value="0, 1"/>

                                <charstatelabels id="UserDataType.1107" spec="beast.evolution.datatype.UserDataType" characterName="" codeMap="0=0, 1=1, ? =0 1 " states="2" value="0, 1"/>

                                <charstatelabels id="UserDataType.1108" spec="beast.evolution.datatype.UserDataType" characterName="" codeMap="0=0, 1=1, ? =0 1 " states="2" value="0, 1"/>

                                <charstatelabels id="UserDataType.1109" spec="beast.evolution.datatype.UserDataType" characterName="" codeMap="0=0, 1=1, ? =0 1 " states="2" value="0, 1"/>

                                <charstatelabels id="UserDataType.1110" spec="beast.evolution.datatype.UserDataType" characterName="" codeMap="0=0, 1=1, ? =0 1 " states="2" value="0, 1"/>

                                <charstatelabels id="UserDataType.1111" spec="beast.evolution.datatype.UserDataType" characterName="" codeMap="0=0, 1=1, ? =0 1 " states="2" value="0, 1"/>

                                <charstatelabels id="UserDataType.1112" spec="beast.evolution.datatype.UserDataType" characterName="" codeMap="0=0, 1=1, ? =0 1 " states="2" value="0, 1"/>

                                <charstatelabels id="UserDataType.1113" spec="beast.evolution.datatype.UserDataType" characterName="" codeMap="0=0, 1=1, ? =0 1 " states="2" value="0, 1"/>

                                <charstatelabels id="UserDataType.1114" spec="beast.evolution.datatype.UserDataType" characterName="" codeMap="0=0, 1=1, ? =0 1 " states="2" value="0, 1"/>

                                <charstatelabels id="UserDataType.1115" spec="beast.evolution.datatype.UserDataType" characterName="" codeMap="0=0, 1=1, ? =0 1 " states="2" value="0, 1"/>

                                <charstatelabels id="UserDataType.1116" spec="beast.evolution.datatype.UserDataType" characterName="" codeMap="0=0, 1=1, ? =0 1 " states="2" value="0, 1"/>

                                <charstatelabels id="UserDataType.1117" spec="beast.evolution.datatype.UserDataType" characterName="" codeMap="0=0, 1=1, ? =0 1 " states="2" value="0, 1"/>

                                <charstatelabels id="UserDataType.1118" spec="beast.evolution.datatype.UserDataType" characterName="" codeMap="0=0, 1=1, ? =0 1 " states="2" value="0, 1"/>

                                <charstatelabels id="UserDataType.1119" spec="beast.evolution.datatype.UserDataType" characterName="" codeMap="0=0, 1=1, ? =0 1 " states="2" value="0, 1"/>

                                <charstatelabels id="UserDataType.1120" spec="beast.evolution.datatype.UserDataType" characterName="" codeMap="0=0, 1=1, ? =0 1 " states="2" value="0, 1"/>

                                <charstatelabels id="UserDataType.1121" spec="beast.evolution.datatype.UserDataType" characterName="" codeMap="0=0, 1=1, ? =0 1 " states="2" value="0, 1"/>

                                <charstatelabels id="UserDataType.1122" spec="beast.evolution.datatype.UserDataType" characterName="" codeMap="0=0, 1=1, ? =0 1 " states="2" value="0, 1"/>

                                <charstatelabels id="UserDataType.1123" spec="beast.evolution.datatype.UserDataType" characterName="" codeMap="0=0, 1=1, ? =0 1 " states="2" value="0, 1"/>

                                <charstatelabels id="UserDataType.1124" spec="beast.evolution.datatype.UserDataType" characterName="" codeMap="0=0, 1=1, ? =0 1 " states="2" value="0, 1"/>

                                <charstatelabels id="UserDataType.1125" spec="beast.evolution.datatype.UserDataType" characterName="" codeMap="0=0, 1=1, ? =0 1 " states="2" value="0, 1"/>

                                <charstatelabels id="UserDataType.1126" spec="beast.evolution.datatype.UserDataType" characterName="" codeMap="0=0, 1=1, ? =0 1 " states="2" value="0, 1"/>

                                <charstatelabels id="UserDataType.1127" spec="beast.evolution.datatype.UserDataType" characterName="" codeMap="0=0, 1=1, ? =0 1 " states="2" value="0, 1"/>

                                <charstatelabels id="UserDataType.1128" spec="beast.evolution.datatype.UserDataType" characterName="" codeMap="0=0, 1=1, ? =0 1 " states="2" value="0, 1"/>

                                <charstatelabels id="UserDataType.1129" spec="beast.evolution.datatype.UserDataType" characterName="" codeMap="0=0, 1=1, ? =0 1 " states="2" value="0, 1"/>

                                <charstatelabels id="UserDataType.1130" spec="beast.evolution.datatype.UserDataType" characterName="" codeMap="0=0, 1=1, ? =0 1 " states="2" value="0, 1"/>

                                <charstatelabels id="UserDataType.1131" spec="beast.evolution.datatype.UserDataType" characterName="" codeMap="0=0, 1=1, ? =0 1 " states="2" value="0, 1"/>

                                <charstatelabels id="UserDataType.1132" spec="beast.evolution.datatype.UserDataType" characterName="" codeMap="0=0, 1=1, ? =0 1 " states="2" value="0, 1"/>

                                <charstatelabels id="UserDataType.1133" spec="beast.evolution.datatype.UserDataType" characterName="" codeMap="0=0, 1=1, ? =0 1 " states="2" value="0, 1"/>

                                <charstatelabels id="UserDataType.1134" spec="beast.evolution.datatype.UserDataType" characterName="" codeMap="0=0, 1=1, ? =0 1 " states="2" value="0, 1"/>

                                <charstatelabels id="UserDataType.1135" spec="beast.evolution.datatype.UserDataType" characterName="" codeMap="0=0, 1=1, ? =0 1 " states="2" value="0, 1"/>

                                <charstatelabels id="UserDataType.1136" spec="beast.evolution.datatype.UserDataType" characterName="" codeMap="0=0, 1=1, ? =0 1 " states="2" value="0, 1"/>

                                <charstatelabels id="UserDataType.1137" spec="beast.evolution.datatype.UserDataType" characterName="" codeMap="0=0, 1=1, ? =0 1 " states="2" value="0, 1"/>

                                <charstatelabels id="UserDataType.1138" spec="beast.evolution.datatype.UserDataType" characterName="" codeMap="0=0, 1=1, ? =0 1 " states="2" value="0, 1"/>

                                <charstatelabels id="UserDataType.1139" spec="beast.evolution.datatype.UserDataType" characterName="" codeMap="0=0, 1=1, ? =0 1 " states="2" value="0, 1"/>

                                <charstatelabels id="UserDataType.1140" spec="beast.evolution.datatype.UserDataType" characterName="" codeMap="0=0, 1=1, ? =0 1 " states="2" value="0, 1"/>

                                <charstatelabels id="UserDataType.1141" spec="beast.evolution.datatype.UserDataType" characterName="" codeMap="0=0, 1=1, ? =0 1 " states="2" value="0, 1"/>

                                <charstatelabels id="UserDataType.1142" spec="beast.evolution.datatype.UserDataType" characterName="" codeMap="0=0, 1=1, ? =0 1 " states="2" value="0, 1"/>

                                <charstatelabels id="UserDataType.1143" spec="beast.evolution.datatype.UserDataType" characterName="" codeMap="0=0, 1=1, ? =0 1 " states="2" value="0, 1"/>

                                <charstatelabels id="UserDataType.1144" spec="beast.evolution.datatype.UserDataType" characterName="" codeMap="0=0, 1=1, ? =0 1 " states="2" value="0, 1"/>

                                <charstatelabels id="UserDataType.1145" spec="beast.evolution.datatype.UserDataType" characterName="" codeMap="0=0, 1=1, ? =0 1 " states="2" value="0, 1"/>

                                <charstatelabels id="UserDataType.1146" spec="beast.evolution.datatype.UserDataType" characterName="" codeMap="0=0, 1=1, ? =0 1 " states="2" value="0, 1"/>

                                <charstatelabels id="UserDataType.1147" spec="beast.evolution.datatype.UserDataType" characterName="" codeMap="0=0, 1=1, ? =0 1 " states="2" value="0, 1"/>

                                <charstatelabels id="UserDataType.1148" spec="beast.evolution.datatype.UserDataType" characterName="" codeMap="0=0, 1=1, ? =0 1 " states="2" value="0, 1"/>

                                <charstatelabels id="UserDataType.1149" spec="beast.evolution.datatype.UserDataType" characterName="" codeMap="0=0, 1=1, ? =0 1 " states="2" value="0, 1"/>

                                <charstatelabels id="UserDataType.1150" spec="beast.evolution.datatype.UserDataType" characterName="" codeMap="0=0, 1=1, ? =0 1 " states="2" value="0, 1"/>

                                <charstatelabels id="UserDataType.1151" spec="beast.evolution.datatype.UserDataType" characterName="" codeMap="0=0, 1=1, ? =0 1 " states="2" value="0, 1"/>

                                <charstatelabels id="UserDataType.1152" spec="beast.evolution.datatype.UserDataType" characterName="" codeMap="0=0, 1=1, ? =0 1 " states="2" value="0, 1"/>

                                <charstatelabels id="UserDataType.1153" spec="beast.evolution.datatype.UserDataType" characterName="" codeMap="0=0, 1=1, ? =0 1 " states="2" value="0, 1"/>

                                <charstatelabels id="UserDataType.1154" spec="beast.evolution.datatype.UserDataType" characterName="" codeMap="0=0, 1=1, ? =0 1 " states="2" value="0, 1"/>

                                <charstatelabels id="UserDataType.1155" spec="beast.evolution.datatype.UserDataType" characterName="" codeMap="0=0, 1=1, ? =0 1 " states="2" value="0, 1"/>

                                <charstatelabels id="UserDataType.1156" spec="beast.evolution.datatype.UserDataType" characterName="" codeMap="0=0, 1=1, ? =0 1 " states="2" value="0, 1"/>

                                <charstatelabels id="UserDataType.1157" spec="beast.evolution.datatype.UserDataType" characterName="" codeMap="0=0, 1=1, ? =0 1 " states="2" value="0, 1"/>

                                <charstatelabels id="UserDataType.1158" spec="beast.evolution.datatype.UserDataType" characterName="" codeMap="0=0, 1=1, ? =0 1 " states="2" value="0, 1"/>

                                <charstatelabels id="UserDataType.1159" spec="beast.evolution.datatype.UserDataType" characterName="" codeMap="0=0, 1=1, ? =0 1 " states="2" value="0, 1"/>

                                <charstatelabels id="UserDataType.1160" spec="beast.evolution.datatype.UserDataType" characterName="" codeMap="0=0, 1=1, ? =0 1 " states="2" value="0, 1"/>

                                <charstatelabels id="UserDataType.1161" spec="beast.evolution.datatype.UserDataType" characterName="" codeMap="0=0, 1=1, ? =0 1 " states="2" value="0, 1"/>

                                <charstatelabels id="UserDataType.1162" spec="beast.evolution.datatype.UserDataType" characterName="" codeMap="0=0, 1=1, ? =0 1 " states="2" value="0, 1"/>

                                <charstatelabels id="UserDataType.1163" spec="beast.evolution.datatype.UserDataType" characterName="" codeMap="0=0, 1=1, ? =0 1 " states="2" value="0, 1"/>

                                <charstatelabels id="UserDataType.1164" spec="beast.evolution.datatype.UserDataType" characterName="" codeMap="0=0, 1=1, ? =0 1 " states="2" value="0, 1"/>

                                <charstatelabels id="UserDataType.1165" spec="beast.evolution.datatype.UserDataType" characterName="" codeMap="0=0, 1=1, ? =0 1 " states="2" value="0, 1"/>

                                <charstatelabels id="UserDataType.1166" spec="beast.evolution.datatype.UserDataType" characterName="" codeMap="0=0, 1=1, ? =0 1 " states="2" value="0, 1"/>

                                <charstatelabels id="UserDataType.1167" spec="beast.evolution.datatype.UserDataType" characterName="" codeMap="0=0, 1=1, ? =0 1 " states="2" value="0, 1"/>

                                <charstatelabels id="UserDataType.1168" spec="beast.evolution.datatype.UserDataType" characterName="" codeMap="0=0, 1=1, ? =0 1 " states="2" value="0, 1"/>

                                <charstatelabels id="UserDataType.1169" spec="beast.evolution.datatype.UserDataType" characterName="" codeMap="0=0, 1=1, ? =0 1 " states="2" value="0, 1"/>

                                <charstatelabels id="UserDataType.1170" spec="beast.evolution.datatype.UserDataType" characterName="" codeMap="0=0, 1=1, ? =0 1 " states="2" value="0, 1"/>

                                <charstatelabels id="UserDataType.1171" spec="beast.evolution.datatype.UserDataType" characterName="" codeMap="0=0, 1=1, ? =0 1 " states="2" value="0, 1"/>

                                <charstatelabels id="UserDataType.1172" spec="beast.evolution.datatype.UserDataType" characterName="" codeMap="0=0, 1=1, ? =0 1 " states="2" value="0, 1"/>

                                <charstatelabels id="UserDataType.1173" spec="beast.evolution.datatype.UserDataType" characterName="" codeMap="0=0, 1=1, ? =0 1 " states="2" value="0, 1"/>

                                <charstatelabels id="UserDataType.1174" spec="beast.evolution.datatype.UserDataType" characterName="" codeMap="0=0, 1=1, ? =0 1 " states="2" value="0, 1"/>

                                <charstatelabels id="UserDataType.1175" spec="beast.evolution.datatype.UserDataType" characterName="" codeMap="0=0, 1=1, ? =0 1 " states="2" value="0, 1"/>

                                <charstatelabels id="UserDataType.1176" spec="beast.evolution.datatype.UserDataType" characterName="" codeMap="0=0, 1=1, ? =0 1 " states="2" value="0, 1"/>

                                <charstatelabels id="UserDataType.1177" spec="beast.evolution.datatype.UserDataType" characterName="" codeMap="0=0, 1=1, ? =0 1 " states="2" value="0, 1"/>

                                <charstatelabels id="UserDataType.1178" spec="beast.evolution.datatype.UserDataType" characterName="" codeMap="0=0, 1=1, ? =0 1 " states="2" value="0, 1"/>

                                <charstatelabels id="UserDataType.1179" spec="beast.evolution.datatype.UserDataType" characterName="" codeMap="0=0, 1=1, ? =0 1 " states="2" value="0, 1"/>

                                <charstatelabels id="UserDataType.1180" spec="beast.evolution.datatype.UserDataType" characterName="" codeMap="0=0, 1=1, ? =0 1 " states="2" value="0, 1"/>

                                <charstatelabels id="UserDataType.1181" spec="beast.evolution.datatype.UserDataType" characterName="" codeMap="0=0, 1=1, ? =0 1 " states="2" value="0, 1"/>

                                <charstatelabels id="UserDataType.1182" spec="beast.evolution.datatype.UserDataType" characterName="" codeMap="0=0, 1=1, ? =0 1 " states="2" value="0, 1"/>

                                <charstatelabels id="UserDataType.1183" spec="beast.evolution.datatype.UserDataType" characterName="" codeMap="0=0, 1=1, ? =0 1 " states="2" value="0, 1"/>

                                <charstatelabels id="UserDataType.1184" spec="beast.evolution.datatype.UserDataType" characterName="" codeMap="0=0, 1=1, ? =0 1 " states="2" value="0, 1"/>

                                <charstatelabels id="UserDataType.1185" spec="beast.evolution.datatype.UserDataType" characterName="" codeMap="0=0, 1=1, ? =0 1 " states="2" value="0, 1"/>

                                <charstatelabels id="UserDataType.1186" spec="beast.evolution.datatype.UserDataType" characterName="" codeMap="0=0, 1=1, ? =0 1 " states="2" value="0, 1"/>

                                <charstatelabels id="UserDataType.1187" spec="beast.evolution.datatype.UserDataType" characterName="" codeMap="0=0, 1=1, ? =0 1 " states="2" value="0, 1"/>

                                <charstatelabels id="UserDataType.1188" spec="beast.evolution.datatype.UserDataType" characterName="" codeMap="0=0, 1=1, ? =0 1 " states="2" value="0, 1"/>

                                <charstatelabels id="UserDataType.1189" spec="beast.evolution.datatype.UserDataType" characterName="" codeMap="0=0, 1=1, ? =0 1 " states="2" value="0, 1"/>

                                <charstatelabels id="UserDataType.1190" spec="beast.evolution.datatype.UserDataType" characterName="" codeMap="0=0, 1=1, ? =0 1 " states="2" value="0, 1"/>

                                <charstatelabels id="UserDataType.1191" spec="beast.evolution.datatype.UserDataType" characterName="" codeMap="0=0, 1=1, ? =0 1 " states="2" value="0, 1"/>

                                <charstatelabels id="UserDataType.1192" spec="beast.evolution.datatype.UserDataType" characterName="" codeMap="0=0, 1=1, ? =0 1 " states="2" value="0, 1"/>

                                <charstatelabels id="UserDataType.1193" spec="beast.evolution.datatype.UserDataType" characterName="" codeMap="0=0, 1=1, ? =0 1 " states="2" value="0, 1"/>

                                <charstatelabels id="UserDataType.1194" spec="beast.evolution.datatype.UserDataType" characterName="" codeMap="0=0, 1=1, ? =0 1 " states="2" value="0, 1"/>

                                <charstatelabels id="UserDataType.1195" spec="beast.evolution.datatype.UserDataType" characterName="" codeMap="0=0, 1=1, ? =0 1 " states="2" value="0, 1"/>

                                <charstatelabels id="UserDataType.1196" spec="beast.evolution.datatype.UserDataType" characterName="" codeMap="0=0, 1=1, ? =0 1 " states="2" value="0, 1"/>

                                <charstatelabels id="UserDataType.1197" spec="beast.evolution.datatype.UserDataType" characterName="" codeMap="0=0, 1=1, ? =0 1 " states="2" value="0, 1"/>

                                <charstatelabels id="UserDataType.1198" spec="beast.evolution.datatype.UserDataType" characterName="" codeMap="0=0, 1=1, ? =0 1 " states="2" value="0, 1"/>

                                <charstatelabels id="UserDataType.1199" spec="beast.evolution.datatype.UserDataType" characterName="" codeMap="0=0, 1=1, ? =0 1 " states="2" value="0, 1"/>

                                <charstatelabels id="UserDataType.1200" spec="beast.evolution.datatype.UserDataType" characterName="" codeMap="0=0, 1=1, ? =0 1 " states="2" value="0, 1"/>

                                <charstatelabels id="UserDataType.1201" spec="beast.evolution.datatype.UserDataType" characterName="" codeMap="0=0, 1=1, ? =0 1 " states="2" value="0, 1"/>

                                <charstatelabels id="UserDataType.1202" spec="beast.evolution.datatype.UserDataType" characterName="" codeMap="0=0, 1=1, ? =0 1 " states="2" value="0, 1"/>

                                <charstatelabels id="UserDataType.1203" spec="beast.evolution.datatype.UserDataType" characterName="" codeMap="0=0, 1=1, ? =0 1 " states="2" value="0, 1"/>

                                <charstatelabels id="UserDataType.1204" spec="beast.evolution.datatype.UserDataType" characterName="" codeMap="0=0, 1=1, ? =0 1 " states="2" value="0, 1"/>

                                <charstatelabels id="UserDataType.1205" spec="beast.evolution.datatype.UserDataType" characterName="" codeMap="0=0, 1=1, ? =0 1 " states="2" value="0, 1"/>

                                <charstatelabels id="UserDataType.1206" spec="beast.evolution.datatype.UserDataType" characterName="" codeMap="0=0, 1=1, ? =0 1 " states="2" value="0, 1"/>

                                <charstatelabels id="UserDataType.1207" spec="beast.evolution.datatype.UserDataType" characterName="" codeMap="0=0, 1=1, ? =0 1 " states="2" value="0, 1"/>

                                <charstatelabels id="UserDataType.1208" spec="beast.evolution.datatype.UserDataType" characterName="" codeMap="0=0, 1=1, ? =0 1 " states="2" value="0, 1"/>

                                <charstatelabels id="UserDataType.1209" spec="beast.evolution.datatype.UserDataType" characterName="" codeMap="0=0, 1=1, ? =0 1 " states="2" value="0, 1"/>

                                <charstatelabels id="UserDataType.1210" spec="beast.evolution.datatype.UserDataType" characterName="" codeMap="0=0, 1=1, ? =0 1 " states="2" value="0, 1"/>

                                <charstatelabels id="UserDataType.1211" spec="beast.evolution.datatype.UserDataType" characterName="" codeMap="0=0, 1=1, ? =0 1 " states="2" value="0, 1"/>

                                <charstatelabels id="UserDataType.1212" spec="beast.evolution.datatype.UserDataType" characterName="" codeMap="0=0, 1=1, ? =0 1 " states="2" value="0, 1"/>

                                <charstatelabels id="UserDataType.1213" spec="beast.evolution.datatype.UserDataType" characterName="" codeMap="0=0, 1=1, ? =0 1 " states="2" value="0, 1"/>

                                <charstatelabels id="UserDataType.1214" spec="beast.evolution.datatype.UserDataType" characterName="" codeMap="0=0, 1=1, ? =0 1 " states="2" value="0, 1"/>

                                <charstatelabels id="UserDataType.1215" spec="beast.evolution.datatype.UserDataType" characterName="" codeMap="0=0, 1=1, ? =0 1 " states="2" value="0, 1"/>

                                <charstatelabels id="UserDataType.1216" spec="beast.evolution.datatype.UserDataType" characterName="" codeMap="0=0, 1=1, ? =0 1 " states="2" value="0, 1"/>

                                <charstatelabels id="UserDataType.1217" spec="beast.evolution.datatype.UserDataType" characterName="" codeMap="0=0, 1=1, ? =0 1 " states="2" value="0, 1"/>

                                <charstatelabels id="UserDataType.1218" spec="beast.evolution.datatype.UserDataType" characterName="" codeMap="0=0, 1=1, ? =0 1 " states="2" value="0, 1"/>

                                <charstatelabels id="UserDataType.1219" spec="beast.evolution.datatype.UserDataType" characterName="" codeMap="0=0, 1=1, ? =0 1 " states="2" value="0, 1"/>

                                <charstatelabels id="UserDataType.1220" spec="beast.evolution.datatype.UserDataType" characterName="" codeMap="0=0, 1=1, ? =0 1 " states="2" value="0, 1"/>

                                <charstatelabels id="UserDataType.1221" spec="beast.evolution.datatype.UserDataType" characterName="" codeMap="0=0, 1=1, ? =0 1 " states="2" value="0, 1"/>

                                <charstatelabels id="UserDataType.1222" spec="beast.evolution.datatype.UserDataType" characterName="" codeMap="0=0, 1=1, ? =0 1 " states="2" value="0, 1"/>

                                <charstatelabels id="UserDataType.1223" spec="beast.evolution.datatype.UserDataType" characterName="" codeMap="0=0, 1=1, ? =0 1 " states="2" value="0, 1"/>

                                <charstatelabels id="UserDataType.1224" spec="beast.evolution.datatype.UserDataType" characterName="" codeMap="0=0, 1=1, ? =0 1 " states="2" value="0, 1"/>

                                <charstatelabels id="UserDataType.1225" spec="beast.evolution.datatype.UserDataType" characterName="" codeMap="0=0, 1=1, ? =0 1 " states="2" value="0, 1"/>

                                <charstatelabels id="UserDataType.1226" spec="beast.evolution.datatype.UserDataType" characterName="" codeMap="0=0, 1=1, ? =0 1 " states="2" value="0, 1"/>

                                <charstatelabels id="UserDataType.1227" spec="beast.evolution.datatype.UserDataType" characterName="" codeMap="0=0, 1=1, ? =0 1 " states="2" value="0, 1"/>

                                <charstatelabels id="UserDataType.1228" spec="beast.evolution.datatype.UserDataType" characterName="" codeMap="0=0, 1=1, ? =0 1 " states="2" value="0, 1"/>

                                <charstatelabels id="UserDataType.1229" spec="beast.evolution.datatype.UserDataType" characterName="" codeMap="0=0, 1=1, ? =0 1 " states="2" value="0, 1"/>

                                <charstatelabels id="UserDataType.1230" spec="beast.evolution.datatype.UserDataType" characterName="" codeMap="0=0, 1=1, ? =0 1 " states="2" value="0, 1"/>

                                <charstatelabels id="UserDataType.1231" spec="beast.evolution.datatype.UserDataType" characterName="" codeMap="0=0, 1=1, ? =0 1 " states="2" value="0, 1"/>

                                <charstatelabels id="UserDataType.1232" spec="beast.evolution.datatype.UserDataType" characterName="" codeMap="0=0, 1=1, ? =0 1 " states="2" value="0, 1"/>

                                <charstatelabels id="UserDataType.1233" spec="beast.evolution.datatype.UserDataType" characterName="" codeMap="0=0, 1=1, ? =0 1 " states="2" value="0, 1"/>

                                <charstatelabels id="UserDataType.1234" spec="beast.evolution.datatype.UserDataType" characterName="" codeMap="0=0, 1=1, ? =0 1 " states="2" value="0, 1"/>

                                <charstatelabels id="UserDataType.1235" spec="beast.evolution.datatype.UserDataType" characterName="" codeMap="0=0, 1=1, ? =0 1 " states="2" value="0, 1"/>

                                <charstatelabels id="UserDataType.1236" spec="beast.evolution.datatype.UserDataType" characterName="" codeMap="0=0, 1=1, ? =0 1 " states="2" value="0, 1"/>

                                <charstatelabels id="UserDataType.1237" spec="beast.evolution.datatype.UserDataType" characterName="" codeMap="0=0, 1=1, ? =0 1 " states="2" value="0, 1"/>

                                <charstatelabels id="UserDataType.1238" spec="beast.evolution.datatype.UserDataType" characterName="" codeMap="0=0, 1=1, ? =0 1 " states="2" value="0, 1"/>

                                <charstatelabels id="UserDataType.1239" spec="beast.evolution.datatype.UserDataType" characterName="" codeMap="0=0, 1=1, ? =0 1 " states="2" value="0, 1"/>

                                <charstatelabels id="UserDataType.1240" spec="beast.evolution.datatype.UserDataType" characterName="" codeMap="0=0, 1=1, ? =0 1 " states="2" value="0, 1"/>

                                <charstatelabels id="UserDataType.1241" spec="beast.evolution.datatype.UserDataType" characterName="" codeMap="0=0, 1=1, ? =0 1 " states="2" value="0, 1"/>

                                <charstatelabels id="UserDataType.1242" spec="beast.evolution.datatype.UserDataType" characterName="" codeMap="0=0, 1=1, ? =0 1 " states="2" value="0, 1"/>

                                <charstatelabels id="UserDataType.1243" spec="beast.evolution.datatype.UserDataType" characterName="" codeMap="0=0, 1=1, ? =0 1 " states="2" value="0, 1"/>

                                <charstatelabels id="UserDataType.1244" spec="beast.evolution.datatype.UserDataType" characterName="" codeMap="0=0, 1=1, ? =0 1 " states="2" value="0, 1"/>

                                <charstatelabels id="UserDataType.1245" spec="beast.evolution.datatype.UserDataType" characterName="" codeMap="0=0, 1=1, ? =0 1 " states="2" value="0, 1"/>

                                <charstatelabels id="UserDataType.1246" spec="beast.evolution.datatype.UserDataType" characterName="" codeMap="0=0, 1=1, ? =0 1 " states="2" value="0, 1"/>

                                <charstatelabels id="UserDataType.1247" spec="beast.evolution.datatype.UserDataType" characterName="" codeMap="0=0, 1=1, ? =0 1 " states="2" value="0, 1"/>

                                <charstatelabels id="UserDataType.1248" spec="beast.evolution.datatype.UserDataType" characterName="" codeMap="0=0, 1=1, ? =0 1 " states="2" value="0, 1"/>

                                <charstatelabels id="UserDataType.1249" spec="beast.evolution.datatype.UserDataType" characterName="" codeMap="0=0, 1=1, ? =0 1 " states="2" value="0, 1"/>

                                <charstatelabels id="UserDataType.1250" spec="beast.evolution.datatype.UserDataType" characterName="" codeMap="0=0, 1=1, ? =0 1 " states="2" value="0, 1"/>

                                <charstatelabels id="UserDataType.1251" spec="beast.evolution.datatype.UserDataType" characterName="" codeMap="0=0, 1=1, ? =0 1 " states="2" value="0, 1"/>

                                <charstatelabels id="UserDataType.1252" spec="beast.evolution.datatype.UserDataType" characterName="" codeMap="0=0, 1=1, ? =0 1 " states="2" value="0, 1"/>

                                <charstatelabels id="UserDataType.1253" spec="beast.evolution.datatype.UserDataType" characterName="" codeMap="0=0, 1=1, ? =0 1 " states="2" value="0, 1"/>

                                <charstatelabels id="UserDataType.1254" spec="beast.evolution.datatype.UserDataType" characterName="" codeMap="0=0, 1=1, ? =0 1 " states="2" value="0, 1"/>

                                <charstatelabels id="UserDataType.1255" spec="beast.evolution.datatype.UserDataType" characterName="" codeMap="0=0, 1=1, ? =0 1 " states="2" value="0, 1"/>

                                <charstatelabels id="UserDataType.1256" spec="beast.evolution.datatype.UserDataType" characterName="" codeMap="0=0, 1=1, ? =0 1 " states="2" value="0, 1"/>

                                <charstatelabels id="UserDataType.1257" spec="beast.evolution.datatype.UserDataType" characterName="" codeMap="0=0, 1=1, ? =0 1 " states="2" value="0, 1"/>

                                <charstatelabels id="UserDataType.1258" spec="beast.evolution.datatype.UserDataType" characterName="" codeMap="0=0, 1=1, ? =0 1 " states="2" value="0, 1"/>

                                <charstatelabels id="UserDataType.1259" spec="beast.evolution.datatype.UserDataType" characterName="" codeMap="0=0, 1=1, ? =0 1 " states="2" value="0, 1"/>

                                <charstatelabels id="UserDataType.1260" spec="beast.evolution.datatype.UserDataType" characterName="" codeMap="0=0, 1=1, ? =0 1 " states="2" value="0, 1"/>

                                <charstatelabels id="UserDataType.1261" spec="beast.evolution.datatype.UserDataType" characterName="" codeMap="0=0, 1=1, ? =0 1 " states="2" value="0, 1"/>

                                <charstatelabels id="UserDataType.1262" spec="beast.evolution.datatype.UserDataType" characterName="" codeMap="0=0, 1=1, ? =0 1 " states="2" value="0, 1"/>

                                <charstatelabels id="UserDataType.1263" spec="beast.evolution.datatype.UserDataType" characterName="" codeMap="0=0, 1=1, ? =0 1 " states="2" value="0, 1"/>

                                <charstatelabels id="UserDataType.1264" spec="beast.evolution.datatype.UserDataType" characterName="" codeMap="0=0, 1=1, ? =0 1 " states="2" value="0, 1"/>

                                <charstatelabels id="UserDataType.1265" spec="beast.evolution.datatype.UserDataType" characterName="" codeMap="0=0, 1=1, ? =0 1 " states="2" value="0, 1"/>

                                <charstatelabels id="UserDataType.1266" spec="beast.evolution.datatype.UserDataType" characterName="" codeMap="0=0, 1=1, ? =0 1 " states="2" value="0, 1"/>

                                <charstatelabels id="UserDataType.1267" spec="beast.evolution.datatype.UserDataType" characterName="" codeMap="0=0, 1=1, ? =0 1 " states="2" value="0, 1"/>

                                <charstatelabels id="UserDataType.1268" spec="beast.evolution.datatype.UserDataType" characterName="" codeMap="0=0, 1=1, ? =0 1 " states="2" value="0, 1"/>

                                <charstatelabels id="UserDataType.1269" spec="beast.evolution.datatype.UserDataType" characterName="" codeMap="0=0, 1=1, ? =0 1 " states="2" value="0, 1"/>

                                <charstatelabels id="UserDataType.1270" spec="beast.evolution.datatype.UserDataType" characterName="" codeMap="0=0, 1=1, ? =0 1 " states="2" value="0, 1"/>

                                <charstatelabels id="UserDataType.1271" spec="beast.evolution.datatype.UserDataType" characterName="" codeMap="0=0, 1=1, ? =0 1 " states="2" value="0, 1"/>

                                <charstatelabels id="UserDataType.1272" spec="beast.evolution.datatype.UserDataType" characterName="" codeMap="0=0, 1=1, ? =0 1 " states="2" value="0, 1"/>

                                <charstatelabels id="UserDataType.1273" spec="beast.evolution.datatype.UserDataType" characterName="" codeMap="0=0, 1=1, ? =0 1 " states="2" value="0, 1"/>

                                <charstatelabels id="UserDataType.1274" spec="beast.evolution.datatype.UserDataType" characterName="" codeMap="0=0, 1=1, ? =0 1 " states="2" value="0, 1"/>

                                <charstatelabels id="UserDataType.1275" spec="beast.evolution.datatype.UserDataType" characterName="" codeMap="0=0, 1=1, ? =0 1 " states="2" value="0, 1"/>

                                <charstatelabels id="UserDataType.1276" spec="beast.evolution.datatype.UserDataType" characterName="" codeMap="0=0, 1=1, ? =0 1 " states="2" value="0, 1"/>

                                <charstatelabels id="UserDataType.1277" spec="beast.evolution.datatype.UserDataType" characterName="" codeMap="0=0, 1=1, ? =0 1 " states="2" value="0, 1"/>

                                <charstatelabels id="UserDataType.1278" spec="beast.evolution.datatype.UserDataType" characterName="" codeMap="0=0, 1=1, ? =0 1 " states="2" value="0, 1"/>

                                <charstatelabels id="UserDataType.1279" spec="beast.evolution.datatype.UserDataType" characterName="" codeMap="0=0, 1=1, ? =0 1 " states="2" value="0, 1"/>

                                <charstatelabels id="UserDataType.1280" spec="beast.evolution.datatype.UserDataType" characterName="" codeMap="0=0, 1=1, ? =0 1 " states="2" value="0, 1"/>

                                <charstatelabels id="UserDataType.1281" spec="beast.evolution.datatype.UserDataType" characterName="" codeMap="0=0, 1=1, ? =0 1 " states="2" value="0, 1"/>

                                <charstatelabels id="UserDataType.1282" spec="beast.evolution.datatype.UserDataType" characterName="" codeMap="0=0, 1=1, ? =0 1 " states="2" value="0, 1"/>

                                <charstatelabels id="UserDataType.1283" spec="beast.evolution.datatype.UserDataType" characterName="" codeMap="0=0, 1=1, ? =0 1 " states="2" value="0, 1"/>

                                <charstatelabels id="UserDataType.1284" spec="beast.evolution.datatype.UserDataType" characterName="" codeMap="0=0, 1=1, ? =0 1 " states="2" value="0, 1"/>

                                <charstatelabels id="UserDataType.1285" spec="beast.evolution.datatype.UserDataType" characterName="" codeMap="0=0, 1=1, ? =0 1 " states="2" value="0, 1"/>

                                <charstatelabels id="UserDataType.1286" spec="beast.evolution.datatype.UserDataType" characterName="" codeMap="0=0, 1=1, ? =0 1 " states="2" value="0, 1"/>

                                <charstatelabels id="UserDataType.1287" spec="beast.evolution.datatype.UserDataType" characterName="" codeMap="0=0, 1=1, ? =0 1 " states="2" value="0, 1"/>

                                <charstatelabels id="UserDataType.1288" spec="beast.evolution.datatype.UserDataType" characterName="" codeMap="0=0, 1=1, ? =0 1 " states="2" value="0, 1"/>

                                <charstatelabels id="UserDataType.1289" spec="beast.evolution.datatype.UserDataType" characterName="" codeMap="0=0, 1=1, ? =0 1 " states="2" value="0, 1"/>

                                <charstatelabels id="UserDataType.1290" spec="beast.evolution.datatype.UserDataType" characterName="" codeMap="0=0, 1=1, ? =0 1 " states="2" value="0, 1"/>

                                <charstatelabels id="UserDataType.1291" spec="beast.evolution.datatype.UserDataType" characterName="" codeMap="0=0, 1=1, ? =0 1 " states="2" value="0, 1"/>

                                <charstatelabels id="UserDataType.1292" spec="beast.evolution.datatype.UserDataType" characterName="" codeMap="0=0, 1=1, ? =0 1 " states="2" value="0, 1"/>

                                <charstatelabels id="UserDataType.1293" spec="beast.evolution.datatype.UserDataType" characterName="" codeMap="0=0, 1=1, ? =0 1 " states="2" value="0, 1"/>

                                <charstatelabels id="UserDataType.1294" spec="beast.evolution.datatype.UserDataType" characterName="" codeMap="0=0, 1=1, ? =0 1 " states="2" value="0, 1"/>

                                <charstatelabels id="UserDataType.1295" spec="beast.evolution.datatype.UserDataType" characterName="" codeMap="0=0, 1=1, ? =0 1 " states="2" value="0, 1"/>

                                <charstatelabels id="UserDataType.1296" spec="beast.evolution.datatype.UserDataType" characterName="" codeMap="0=0, 1=1, ? =0 1 " states="2" value="0, 1"/>

                                <charstatelabels id="UserDataType.1297" spec="beast.evolution.datatype.UserDataType" characterName="" codeMap="0=0, 1=1, ? =0 1 " states="2" value="0, 1"/>

                                <charstatelabels id="UserDataType.1298" spec="beast.evolution.datatype.UserDataType" characterName="" codeMap="0=0, 1=1, ? =0 1 " states="2" value="0, 1"/>

                                <charstatelabels id="UserDataType.1299" spec="beast.evolution.datatype.UserDataType" characterName="" codeMap="0=0, 1=1, ? =0 1 " states="2" value="0, 1"/>

                                <charstatelabels id="UserDataType.1300" spec="beast.evolution.datatype.UserDataType" characterName="" codeMap="0=0, 1=1, ? =0 1 " states="2" value="0, 1"/>

                                <charstatelabels id="UserDataType.1301" spec="beast.evolution.datatype.UserDataType" characterName="" codeMap="0=0, 1=1, ? =0 1 " states="2" value="0, 1"/>

                                <charstatelabels id="UserDataType.1302" spec="beast.evolution.datatype.UserDataType" characterName="" codeMap="0=0, 1=1, ? =0 1 " states="2" value="0, 1"/>

                                <charstatelabels id="UserDataType.1303" spec="beast.evolution.datatype.UserDataType" characterName="" codeMap="0=0, 1=1, ? =0 1 " states="2" value="0, 1"/>

                                <charstatelabels id="UserDataType.1304" spec="beast.evolution.datatype.UserDataType" characterName="" codeMap="0=0, 1=1, ? =0 1 " states="2" value="0, 1"/>

                                <charstatelabels id="UserDataType.1305" spec="beast.evolution.datatype.UserDataType" characterName="" codeMap="0=0, 1=1, ? =0 1 " states="2" value="0, 1"/>

                                <charstatelabels id="UserDataType.1306" spec="beast.evolution.datatype.UserDataType" characterName="" codeMap="0=0, 1=1, ? =0 1 " states="2" value="0, 1"/>

                                <charstatelabels id="UserDataType.1307" spec="beast.evolution.datatype.UserDataType" characterName="" codeMap="0=0, 1=1, ? =0 1 " states="2" value="0, 1"/>

                                <charstatelabels id="UserDataType.1308" spec="beast.evolution.datatype.UserDataType" characterName="" codeMap="0=0, 1=1, ? =0 1 " states="2" value="0, 1"/>

                                <charstatelabels id="UserDataType.1309" spec="beast.evolution.datatype.UserDataType" characterName="" codeMap="0=0, 1=1, ? =0 1 " states="2" value="0, 1"/>

                                <charstatelabels id="UserDataType.1310" spec="beast.evolution.datatype.UserDataType" characterName="" codeMap="0=0, 1=1, ? =0 1 " states="2" value="0, 1"/>

                                <charstatelabels id="UserDataType.1311" spec="beast.evolution.datatype.UserDataType" characterName="" codeMap="0=0, 1=1, ? =0 1 " states="2" value="0, 1"/>

                                <charstatelabels id="UserDataType.1312" spec="beast.evolution.datatype.UserDataType" characterName="" codeMap="0=0, 1=1, ? =0 1 " states="2" value="0, 1"/>

                                <charstatelabels id="UserDataType.1313" spec="beast.evolution.datatype.UserDataType" characterName="" codeMap="0=0, 1=1, ? =0 1 " states="2" value="0, 1"/>

                                <charstatelabels id="UserDataType.1314" spec="beast.evolution.datatype.UserDataType" characterName="" codeMap="0=0, 1=1, ? =0 1 " states="2" value="0, 1"/>

                                <charstatelabels id="UserDataType.1315" spec="beast.evolution.datatype.UserDataType" characterName="" codeMap="0=0, 1=1, ? =0 1 " states="2" value="0, 1"/>

                                <charstatelabels id="UserDataType.1316" spec="beast.evolution.datatype.UserDataType" characterName="" codeMap="0=0, 1=1, ? =0 1 " states="2" value="0, 1"/>

                                <charstatelabels id="UserDataType.1317" spec="beast.evolution.datatype.UserDataType" characterName="" codeMap="0=0, 1=1, ? =0 1 " states="2" value="0, 1"/>

                                <charstatelabels id="UserDataType.1318" spec="beast.evolution.datatype.UserDataType" characterName="" codeMap="0=0, 1=1, ? =0 1 " states="2" value="0, 1"/>

                                <charstatelabels id="UserDataType.1319" spec="beast.evolution.datatype.UserDataType" characterName="" codeMap="0=0, 1=1, ? =0 1 " states="2" value="0, 1"/>

                                <charstatelabels id="UserDataType.1320" spec="beast.evolution.datatype.UserDataType" characterName="" codeMap="0=0, 1=1, ? =0 1 " states="2" value="0, 1"/>

                                <charstatelabels id="UserDataType.1321" spec="beast.evolution.datatype.UserDataType" characterName="" codeMap="0=0, 1=1, ? =0 1 " states="2" value="0, 1"/>

                                <charstatelabels id="UserDataType.1322" spec="beast.evolution.datatype.UserDataType" characterName="" codeMap="0=0, 1=1, ? =0 1 " states="2" value="0, 1"/>

                                <charstatelabels id="UserDataType.1323" spec="beast.evolution.datatype.UserDataType" characterName="" codeMap="0=0, 1=1, ? =0 1 " states="2" value="0, 1"/>

                                <charstatelabels id="UserDataType.1324" spec="beast.evolution.datatype.UserDataType" characterName="" codeMap="0=0, 1=1, ? =0 1 " states="2" value="0, 1"/>

                                <charstatelabels id="UserDataType.1325" spec="beast.evolution.datatype.UserDataType" characterName="" codeMap="0=0, 1=1, ? =0 1 " states="2" value="0, 1"/>

                                <charstatelabels id="UserDataType.1326" spec="beast.evolution.datatype.UserDataType" characterName="" codeMap="0=0, 1=1, ? =0 1 " states="2" value="0, 1"/>

                                <charstatelabels id="UserDataType.1327" spec="beast.evolution.datatype.UserDataType" characterName="" codeMap="0=0, 1=1, ? =0 1 " states="2" value="0, 1"/>

                                <charstatelabels id="UserDataType.1328" spec="beast.evolution.datatype.UserDataType" characterName="" codeMap="0=0, 1=1, ? =0 1 " states="2" value="0, 1"/>

                                <charstatelabels id="UserDataType.1329" spec="beast.evolution.datatype.UserDataType" characterName="" codeMap="0=0, 1=1, ? =0 1 " states="2" value="0, 1"/>

                                <charstatelabels id="UserDataType.1330" spec="beast.evolution.datatype.UserDataType" characterName="" codeMap="0=0, 1=1, ? =0 1 " states="2" value="0, 1"/>

                                <charstatelabels id="UserDataType.1331" spec="beast.evolution.datatype.UserDataType" characterName="" codeMap="0=0, 1=1, ? =0 1 " states="2" value="0, 1"/>

                                <charstatelabels id="UserDataType.1332" spec="beast.evolution.datatype.UserDataType" characterName="" codeMap="0=0, 1=1, ? =0 1 " states="2" value="0, 1"/>

                                <charstatelabels id="UserDataType.1333" spec="beast.evolution.datatype.UserDataType" characterName="" codeMap="0=0, 1=1, ? =0 1 " states="2" value="0, 1"/>

                                <charstatelabels id="UserDataType.1334" spec="beast.evolution.datatype.UserDataType" characterName="" codeMap="0=0, 1=1, ? =0 1 " states="2" value="0, 1"/>

                                <charstatelabels id="UserDataType.1335" spec="beast.evolution.datatype.UserDataType" characterName="" codeMap="0=0, 1=1, ? =0 1 " states="2" value="0, 1"/>

                                <charstatelabels id="UserDataType.1336" spec="beast.evolution.datatype.UserDataType" characterName="" codeMap="0=0, 1=1, ? =0 1 " states="2" value="0, 1"/>

                                <charstatelabels id="UserDataType.1337" spec="beast.evolution.datatype.UserDataType" characterName="" codeMap="0=0, 1=1, ? =0 1 " states="2" value="0, 1"/>

                                <charstatelabels id="UserDataType.1338" spec="beast.evolution.datatype.UserDataType" characterName="" codeMap="0=0, 1=1, ? =0 1 " states="2" value="0, 1"/>

                                <charstatelabels id="UserDataType.1339" spec="beast.evolution.datatype.UserDataType" characterName="" codeMap="0=0, 1=1, ? =0 1 " states="2" value="0, 1"/>

                                <charstatelabels id="UserDataType.1340" spec="beast.evolution.datatype.UserDataType" characterName="" codeMap="0=0, 1=1, ? =0 1 " states="2" value="0, 1"/>

                                <charstatelabels id="UserDataType.1341" spec="beast.evolution.datatype.UserDataType" characterName="" codeMap="0=0, 1=1, ? =0 1 " states="2" value="0, 1"/>

                                <charstatelabels id="UserDataType.1342" spec="beast.evolution.datatype.UserDataType" characterName="" codeMap="0=0, 1=1, ? =0 1 " states="2" value="0, 1"/>

                                <charstatelabels id="UserDataType.1343" spec="beast.evolution.datatype.UserDataType" characterName="" codeMap="0=0, 1=1, ? =0 1 " states="2" value="0, 1"/>

                                <charstatelabels id="UserDataType.1344" spec="beast.evolution.datatype.UserDataType" characterName="" codeMap="0=0, 1=1, ? =0 1 " states="2" value="0, 1"/>

                                <charstatelabels id="UserDataType.1345" spec="beast.evolution.datatype.UserDataType" characterName="" codeMap="0=0, 1=1, ? =0 1 " states="2" value="0, 1"/>

                                <charstatelabels id="UserDataType.1346" spec="beast.evolution.datatype.UserDataType" characterName="" codeMap="0=0, 1=1, ? =0 1 " states="2" value="0, 1"/>

                                <charstatelabels id="UserDataType.1347" spec="beast.evolution.datatype.UserDataType" characterName="" codeMap="0=0, 1=1, ? =0 1 " states="2" value="0, 1"/>

                                <charstatelabels id="UserDataType.1348" spec="beast.evolution.datatype.UserDataType" characterName="" codeMap="0=0, 1=1, ? =0 1 " states="2" value="0, 1"/>

                                <charstatelabels id="UserDataType.1349" spec="beast.evolution.datatype.UserDataType" characterName="" codeMap="0=0, 1=1, ? =0 1 " states="2" value="0, 1"/>

                                <charstatelabels id="UserDataType.1350" spec="beast.evolution.datatype.UserDataType" characterName="" codeMap="0=0, 1=1, ? =0 1 " states="2" value="0, 1"/>

                                <charstatelabels id="UserDataType.1351" spec="beast.evolution.datatype.UserDataType" characterName="" codeMap="0=0, 1=1, ? =0 1 " states="2" value="0, 1"/>

                                <charstatelabels id="UserDataType.1352" spec="beast.evolution.datatype.UserDataType" characterName="" codeMap="0=0, 1=1, ? =0 1 " states="2" value="0, 1"/>

                                <charstatelabels id="UserDataType.1353" spec="beast.evolution.datatype.UserDataType" characterName="" codeMap="0=0, 1=1, ? =0 1 " states="2" value="0, 1"/>

                                <charstatelabels id="UserDataType.1354" spec="beast.evolution.datatype.UserDataType" characterName="" codeMap="0=0, 1=1, ? =0 1 " states="2" value="0, 1"/>

                                <charstatelabels id="UserDataType.1355" spec="beast.evolution.datatype.UserDataType" characterName="" codeMap="0=0, 1=1, ? =0 1 " states="2" value="0, 1"/>

                                <charstatelabels id="UserDataType.1356" spec="beast.evolution.datatype.UserDataType" characterName="" codeMap="0=0, 1=1, ? =0 1 " states="2" value="0, 1"/>

                                <charstatelabels id="UserDataType.1357" spec="beast.evolution.datatype.UserDataType" characterName="" codeMap="0=0, 1=1, ? =0 1 " states="2" value="0, 1"/>

                                <charstatelabels id="UserDataType.1358" spec="beast.evolution.datatype.UserDataType" characterName="" codeMap="0=0, 1=1, ? =0 1 " states="2" value="0, 1"/>

                                <charstatelabels id="UserDataType.1359" spec="beast.evolution.datatype.UserDataType" characterName="" codeMap="0=0, 1=1, ? =0 1 " states="2" value="0, 1"/>

                                <charstatelabels id="UserDataType.1360" spec="beast.evolution.datatype.UserDataType" characterName="" codeMap="0=0, 1=1, ? =0 1 " states="2" value="0, 1"/>

                                <charstatelabels id="UserDataType.1361" spec="beast.evolution.datatype.UserDataType" characterName="" codeMap="0=0, 1=1, ? =0 1 " states="2" value="0, 1"/>

                                <charstatelabels id="UserDataType.1362" spec="beast.evolution.datatype.UserDataType" characterName="" codeMap="0=0, 1=1, ? =0 1 " states="2" value="0, 1"/>

                                <charstatelabels id="UserDataType.1363" spec="beast.evolution.datatype.UserDataType" characterName="" codeMap="0=0, 1=1, ? =0 1 " states="2" value="0, 1"/>

                                <charstatelabels id="UserDataType.1364" spec="beast.evolution.datatype.UserDataType" characterName="" codeMap="0=0, 1=1, ? =0 1 " states="2" value="0, 1"/>

                                <charstatelabels id="UserDataType.1365" spec="beast.evolution.datatype.UserDataType" characterName="" codeMap="0=0, 1=1, ? =0 1 " states="2" value="0, 1"/>

                                <charstatelabels id="UserDataType.1366" spec="beast.evolution.datatype.UserDataType" characterName="" codeMap="0=0, 1=1, ? =0 1 " states="2" value="0, 1"/>

                                <charstatelabels id="UserDataType.1367" spec="beast.evolution.datatype.UserDataType" characterName="" codeMap="0=0, 1=1, ? =0 1 " states="2" value="0, 1"/>

                                <charstatelabels id="UserDataType.1368" spec="beast.evolution.datatype.UserDataType" characterName="" codeMap="0=0, 1=1, ? =0 1 " states="2" value="0, 1"/>

                                <charstatelabels id="UserDataType.1369" spec="beast.evolution.datatype.UserDataType" characterName="" codeMap="0=0, 1=1, ? =0 1 " states="2" value="0, 1"/>

                                <charstatelabels id="UserDataType.1370" spec="beast.evolution.datatype.UserDataType" characterName="" codeMap="0=0, 1=1, ? =0 1 " states="2" value="0, 1"/>

                                <charstatelabels id="UserDataType.1371" spec="beast.evolution.datatype.UserDataType" characterName="" codeMap="0=0, 1=1, ? =0 1 " states="2" value="0, 1"/>

                                <charstatelabels id="UserDataType.1372" spec="beast.evolution.datatype.UserDataType" characterName="" codeMap="0=0, 1=1, ? =0 1 " states="2" value="0, 1"/>

                                <charstatelabels id="UserDataType.1373" spec="beast.evolution.datatype.UserDataType" characterName="" codeMap="0=0, 1=1, ? =0 1 " states="2" value="0, 1"/>

                                <charstatelabels id="UserDataType.1374" spec="beast.evolution.datatype.UserDataType" characterName="" codeMap="0=0, 1=1, ? =0 1 " states="2" value="0, 1"/>

                                <charstatelabels id="UserDataType.1375" spec="beast.evolution.datatype.UserDataType" characterName="" codeMap="0=0, 1=1, ? =0 1 " states="2" value="0, 1"/>

                                <charstatelabels id="UserDataType.1376" spec="beast.evolution.datatype.UserDataType" characterName="" codeMap="0=0, 1=1, ? =0 1 " states="2" value="0, 1"/>

                                <charstatelabels id="UserDataType.1377" spec="beast.evolution.datatype.UserDataType" characterName="" codeMap="0=0, 1=1, ? =0 1 " states="2" value="0, 1"/>

                                <charstatelabels id="UserDataType.1378" spec="beast.evolution.datatype.UserDataType" characterName="" codeMap="0=0, 1=1, ? =0 1 " states="2" value="0, 1"/>

                                <charstatelabels id="UserDataType.1379" spec="beast.evolution.datatype.UserDataType" characterName="" codeMap="0=0, 1=1, ? =0 1 " states="2" value="0, 1"/>

                                <charstatelabels id="UserDataType.1380" spec="beast.evolution.datatype.UserDataType" characterName="" codeMap="0=0, 1=1, ? =0 1 " states="2" value="0, 1"/>

                                <charstatelabels id="UserDataType.1381" spec="beast.evolution.datatype.UserDataType" characterName="" codeMap="0=0, 1=1, ? =0 1 " states="2" value="0, 1"/>

                                <charstatelabels id="UserDataType.1382" spec="beast.evolution.datatype.UserDataType" characterName="" codeMap="0=0, 1=1, ? =0 1 " states="2" value="0, 1"/>

                                <charstatelabels id="UserDataType.1383" spec="beast.evolution.datatype.UserDataType" characterName="" codeMap="0=0, 1=1, ? =0 1 " states="2" value="0, 1"/>

                                <charstatelabels id="UserDataType.1384" spec="beast.evolution.datatype.UserDataType" characterName="" codeMap="0=0, 1=1, ? =0 1 " states="2" value="0, 1"/>

                                <charstatelabels id="UserDataType.1385" spec="beast.evolution.datatype.UserDataType" characterName="" codeMap="0=0, 1=1, ? =0 1 " states="2" value="0, 1"/>

                                <charstatelabels id="UserDataType.1386" spec="beast.evolution.datatype.UserDataType" characterName="" codeMap="0=0, 1=1, ? =0 1 " states="2" value="0, 1"/>

                                <charstatelabels id="UserDataType.1387" spec="beast.evolution.datatype.UserDataType" characterName="" codeMap="0=0, 1=1, ? =0 1 " states="2" value="0, 1"/>

                                <charstatelabels id="UserDataType.1388" spec="beast.evolution.datatype.UserDataType" characterName="" codeMap="0=0, 1=1, ? =0 1 " states="2" value="0, 1"/>

                                <charstatelabels id="UserDataType.1389" spec="beast.evolution.datatype.UserDataType" characterName="" codeMap="0=0, 1=1, ? =0 1 " states="2" value="0, 1"/>

                                <charstatelabels id="UserDataType.1390" spec="beast.evolution.datatype.UserDataType" characterName="" codeMap="0=0, 1=1, ? =0 1 " states="2" value="0, 1"/>

                                <charstatelabels id="UserDataType.1391" spec="beast.evolution.datatype.UserDataType" characterName="" codeMap="0=0, 1=1, ? =0 1 " states="2" value="0, 1"/>

                                <charstatelabels id="UserDataType.1392" spec="beast.evolution.datatype.UserDataType" characterName="" codeMap="0=0, 1=1, ? =0 1 " states="2" value="0, 1"/>

                                <charstatelabels id="UserDataType.1393" spec="beast.evolution.datatype.UserDataType" characterName="" codeMap="0=0, 1=1, ? =0 1 " states="2" value="0, 1"/>

                                <charstatelabels id="UserDataType.1394" spec="beast.evolution.datatype.UserDataType" characterName="" codeMap="0=0, 1=1, ? =0 1 " states="2" value="0, 1"/>

                                <charstatelabels id="UserDataType.1395" spec="beast.evolution.datatype.UserDataType" characterName="" codeMap="0=0, 1=1, ? =0 1 " states="2" value="0, 1"/>

                                <charstatelabels id="UserDataType.1396" spec="beast.evolution.datatype.UserDataType" characterName="" codeMap="0=0, 1=1, ? =0 1 " states="2" value="0, 1"/>

                                <charstatelabels id="UserDataType.1397" spec="beast.evolution.datatype.UserDataType" characterName="" codeMap="0=0, 1=1, ? =0 1 " states="2" value="0, 1"/>

                                <charstatelabels id="UserDataType.1398" spec="beast.evolution.datatype.UserDataType" characterName="" codeMap="0=0, 1=1, ? =0 1 " states="2" value="0, 1"/>

                                <charstatelabels id="UserDataType.1399" spec="beast.evolution.datatype.UserDataType" characterName="" codeMap="0=0, 1=1, ? =0 1 " states="2" value="0, 1"/>

                                <charstatelabels id="UserDataType.1400" spec="beast.evolution.datatype.UserDataType" characterName="" codeMap="0=0, 1=1, ? =0 1 " states="2" value="0, 1"/>

                                <charstatelabels id="UserDataType.1401" spec="beast.evolution.datatype.UserDataType" characterName="" codeMap="0=0, 1=1, ? =0 1 " states="2" value="0, 1"/>

                                <charstatelabels id="UserDataType.1402" spec="beast.evolution.datatype.UserDataType" characterName="" codeMap="0=0, 1=1, ? =0 1 " states="2" value="0, 1"/>

                                <charstatelabels id="UserDataType.1403" spec="beast.evolution.datatype.UserDataType" characterName="" codeMap="0=0, 1=1, ? =0 1 " states="2" value="0, 1"/>

                                <charstatelabels id="UserDataType.1404" spec="beast.evolution.datatype.UserDataType" characterName="" codeMap="0=0, 1=1, ? =0 1 " states="2" value="0, 1"/>

                                <charstatelabels id="UserDataType.1405" spec="beast.evolution.datatype.UserDataType" characterName="" codeMap="0=0, 1=1, ? =0 1 " states="2" value="0, 1"/>

                                <charstatelabels id="UserDataType.1406" spec="beast.evolution.datatype.UserDataType" characterName="" codeMap="0=0, 1=1, ? =0 1 " states="2" value="0, 1"/>

                                <charstatelabels id="UserDataType.1407" spec="beast.evolution.datatype.UserDataType" characterName="" codeMap="0=0, 1=1, ? =0 1 " states="2" value="0, 1"/>

                                <charstatelabels id="UserDataType.1408" spec="beast.evolution.datatype.UserDataType" characterName="" codeMap="0=0, 1=1, ? =0 1 " states="2" value="0, 1"/>

                                <charstatelabels id="UserDataType.1409" spec="beast.evolution.datatype.UserDataType" characterName="" codeMap="0=0, 1=1, ? =0 1 " states="2" value="0, 1"/>

                                <charstatelabels id="UserDataType.1410" spec="beast.evolution.datatype.UserDataType" characterName="" codeMap="0=0, 1=1, ? =0 1 " states="2" value="0, 1"/>

                                <charstatelabels id="UserDataType.1411" spec="beast.evolution.datatype.UserDataType" characterName="" codeMap="0=0, 1=1, ? =0 1 " states="2" value="0, 1"/>

                                <charstatelabels id="UserDataType.1412" spec="beast.evolution.datatype.UserDataType" characterName="" codeMap="0=0, 1=1, ? =0 1 " states="2" value="0, 1"/>

                                <charstatelabels id="UserDataType.1413" spec="beast.evolution.datatype.UserDataType" characterName="" codeMap="0=0, 1=1, ? =0 1 " states="2" value="0, 1"/>

                                <charstatelabels id="UserDataType.1414" spec="beast.evolution.datatype.UserDataType" characterName="" codeMap="0=0, 1=1, ? =0 1 " states="2" value="0, 1"/>

                                <charstatelabels id="UserDataType.1415" spec="beast.evolution.datatype.UserDataType" characterName="" codeMap="0=0, 1=1, ? =0 1 " states="2" value="0, 1"/>

                                <charstatelabels id="UserDataType.1416" spec="beast.evolution.datatype.UserDataType" characterName="" codeMap="0=0, 1=1, ? =0 1 " states="2" value="0, 1"/>

                                <charstatelabels id="UserDataType.1417" spec="beast.evolution.datatype.UserDataType" characterName="" codeMap="0=0, 1=1, ? =0 1 " states="2" value="0, 1"/>

                                <charstatelabels id="UserDataType.1418" spec="beast.evolution.datatype.UserDataType" characterName="" codeMap="0=0, 1=1, ? =0 1 " states="2" value="0, 1"/>

                                <charstatelabels id="UserDataType.1419" spec="beast.evolution.datatype.UserDataType" characterName="" codeMap="0=0, 1=1, ? =0 1 " states="2" value="0, 1"/>

                                <charstatelabels id="UserDataType.1420" spec="beast.evolution.datatype.UserDataType" characterName="" codeMap="0=0, 1=1, ? =0 1 " states="2" value="0, 1"/>

                                <charstatelabels id="UserDataType.1421" spec="beast.evolution.datatype.UserDataType" characterName="" codeMap="0=0, 1=1, ? =0 1 " states="2" value="0, 1"/>

                                <charstatelabels id="UserDataType.1422" spec="beast.evolution.datatype.UserDataType" characterName="" codeMap="0=0, 1=1, ? =0 1 " states="2" value="0, 1"/>

                                <charstatelabels id="UserDataType.1423" spec="beast.evolution.datatype.UserDataType" characterName="" codeMap="0=0, 1=1, ? =0 1 " states="2" value="0, 1"/>

                                <charstatelabels id="UserDataType.1424" spec="beast.evolution.datatype.UserDataType" characterName="" codeMap="0=0, 1=1, ? =0 1 " states="2" value="0, 1"/>

                                <charstatelabels id="UserDataType.1425" spec="beast.evolution.datatype.UserDataType" characterName="" codeMap="0=0, 1=1, ? =0 1 " states="2" value="0, 1"/>

                                <charstatelabels id="UserDataType.1426" spec="beast.evolution.datatype.UserDataType" characterName="" codeMap="0=0, 1=1, ? =0 1 " states="2" value="0, 1"/>

                                <charstatelabels id="UserDataType.1427" spec="beast.evolution.datatype.UserDataType" characterName="" codeMap="0=0, 1=1, ? =0 1 " states="2" value="0, 1"/>

                                <charstatelabels id="UserDataType.1428" spec="beast.evolution.datatype.UserDataType" characterName="" codeMap="0=0, 1=1, ? =0 1 " states="2" value="0, 1"/>

                                <charstatelabels id="UserDataType.1429" spec="beast.evolution.datatype.UserDataType" characterName="" codeMap="0=0, 1=1, ? =0 1 " states="2" value="0, 1"/>

                                <charstatelabels id="UserDataType.1430" spec="beast.evolution.datatype.UserDataType" characterName="" codeMap="0=0, 1=1, ? =0 1 " states="2" value="0, 1"/>

                                <charstatelabels id="UserDataType.1431" spec="beast.evolution.datatype.UserDataType" characterName="" codeMap="0=0, 1=1, ? =0 1 " states="2" value="0, 1"/>

                                <charstatelabels id="UserDataType.1432" spec="beast.evolution.datatype.UserDataType" characterName="" codeMap="0=0, 1=1, ? =0 1 " states="2" value="0, 1"/>

                                <charstatelabels id="UserDataType.1433" spec="beast.evolution.datatype.UserDataType" characterName="" codeMap="0=0, 1=1, ? =0 1 " states="2" value="0, 1"/>

                                <charstatelabels id="UserDataType.1434" spec="beast.evolution.datatype.UserDataType" characterName="" codeMap="0=0, 1=1, ? =0 1 " states="2" value="0, 1"/>

                                <charstatelabels id="UserDataType.1435" spec="beast.evolution.datatype.UserDataType" characterName="" codeMap="0=0, 1=1, ? =0 1 " states="2" value="0, 1"/>

                                <charstatelabels id="UserDataType.1436" spec="beast.evolution.datatype.UserDataType" characterName="" codeMap="0=0, 1=1, ? =0 1 " states="2" value="0, 1"/>

                                <charstatelabels id="UserDataType.1437" spec="beast.evolution.datatype.UserDataType" characterName="" codeMap="0=0, 1=1, ? =0 1 " states="2" value="0, 1"/>

                                <charstatelabels id="UserDataType.1438" spec="beast.evolution.datatype.UserDataType" characterName="" codeMap="0=0, 1=1, ? =0 1 " states="2" value="0, 1"/>

                                <charstatelabels id="UserDataType.1439" spec="beast.evolution.datatype.UserDataType" characterName="" codeMap="0=0, 1=1, ? =0 1 " states="2" value="0, 1"/>

                                <charstatelabels id="UserDataType.1440" spec="beast.evolution.datatype.UserDataType" characterName="" codeMap="0=0, 1=1, ? =0 1 " states="2" value="0, 1"/>

                                <charstatelabels id="UserDataType.1441" spec="beast.evolution.datatype.UserDataType" characterName="" codeMap="0=0, 1=1, ? =0 1 " states="2" value="0, 1"/>

                                <charstatelabels id="UserDataType.1442" spec="beast.evolution.datatype.UserDataType" characterName="" codeMap="0=0, 1=1, ? =0 1 " states="2" value="0, 1"/>

                                <charstatelabels id="UserDataType.1443" spec="beast.evolution.datatype.UserDataType" characterName="" codeMap="0=0, 1=1, ? =0 1 " states="2" value="0, 1"/>

                                <charstatelabels id="UserDataType.1444" spec="beast.evolution.datatype.UserDataType" characterName="" codeMap="0=0, 1=1, ? =0 1 " states="2" value="0, 1"/>

                                <charstatelabels id="UserDataType.1445" spec="beast.evolution.datatype.UserDataType" characterName="" codeMap="0=0, 1=1, ? =0 1 " states="2" value="0, 1"/>

                                <charstatelabels id="UserDataType.1446" spec="beast.evolution.datatype.UserDataType" characterName="" codeMap="0=0, 1=1, ? =0 1 " states="2" value="0, 1"/>

                                <charstatelabels id="UserDataType.1447" spec="beast.evolution.datatype.UserDataType" characterName="" codeMap="0=0, 1=1, ? =0 1 " states="2" value="0, 1"/>

                                <charstatelabels id="UserDataType.1448" spec="beast.evolution.datatype.UserDataType" characterName="" codeMap="0=0, 1=1, ? =0 1 " states="2" value="0, 1"/>

                                <charstatelabels id="UserDataType.1449" spec="beast.evolution.datatype.UserDataType" characterName="" codeMap="0=0, 1=1, ? =0 1 " states="2" value="0, 1"/>

                                <charstatelabels id="UserDataType.1450" spec="beast.evolution.datatype.UserDataType" characterName="" codeMap="0=0, 1=1, ? =0 1 " states="2" value="0, 1"/>

                                <charstatelabels id="UserDataType.1451" spec="beast.evolution.datatype.UserDataType" characterName="" codeMap="0=0, 1=1, ? =0 1 " states="2" value="0, 1"/>

                                <charstatelabels id="UserDataType.1452" spec="beast.evolution.datatype.UserDataType" characterName="" codeMap="0=0, 1=1, ? =0 1 " states="2" value="0, 1"/>

                                <charstatelabels id="UserDataType.1453" spec="beast.evolution.datatype.UserDataType" characterName="" codeMap="0=0, 1=1, ? =0 1 " states="2" value="0, 1"/>

                                <charstatelabels id="UserDataType.1454" spec="beast.evolution.datatype.UserDataType" characterName="" codeMap="0=0, 1=1, ? =0 1 " states="2" value="0, 1"/>

                                <charstatelabels id="UserDataType.1455" spec="beast.evolution.datatype.UserDataType" characterName="" codeMap="0=0, 1=1, ? =0 1 " states="2" value="0, 1"/>

                                <charstatelabels id="UserDataType.1456" spec="beast.evolution.datatype.UserDataType" characterName="" codeMap="0=0, 1=1, ? =0 1 " states="2" value="0, 1"/>

                                <charstatelabels id="UserDataType.1457" spec="beast.evolution.datatype.UserDataType" characterName="" codeMap="0=0, 1=1, ? =0 1 " states="2" value="0, 1"/>

                                <charstatelabels id="UserDataType.1458" spec="beast.evolution.datatype.UserDataType" characterName="" codeMap="0=0, 1=1, ? =0 1 " states="2" value="0, 1"/>

                                <charstatelabels id="UserDataType.1459" spec="beast.evolution.datatype.UserDataType" characterName="" codeMap="0=0, 1=1, ? =0 1 " states="2" value="0, 1"/>

                                <charstatelabels id="UserDataType.1460" spec="beast.evolution.datatype.UserDataType" characterName="" codeMap="0=0, 1=1, ? =0 1 " states="2" value="0, 1"/>

                                <charstatelabels id="UserDataType.1461" spec="beast.evolution.datatype.UserDataType" characterName="" codeMap="0=0, 1=1, ? =0 1 " states="2" value="0, 1"/>

                                <charstatelabels id="UserDataType.1462" spec="beast.evolution.datatype.UserDataType" characterName="" codeMap="0=0, 1=1, ? =0 1 " states="2" value="0, 1"/>

                                <charstatelabels id="UserDataType.1463" spec="beast.evolution.datatype.UserDataType" characterName="" codeMap="0=0, 1=1, ? =0 1 " states="2" value="0, 1"/>

                                <charstatelabels id="UserDataType.1464" spec="beast.evolution.datatype.UserDataType" characterName="" codeMap="0=0, 1=1, ? =0 1 " states="2" value="0, 1"/>

                                <charstatelabels id="UserDataType.1465" spec="beast.evolution.datatype.UserDataType" characterName="" codeMap="0=0, 1=1, ? =0 1 " states="2" value="0, 1"/>

                                <charstatelabels id="UserDataType.1466" spec="beast.evolution.datatype.UserDataType" characterName="" codeMap="0=0, 1=1, ? =0 1 " states="2" value="0, 1"/>

                                <charstatelabels id="UserDataType.1467" spec="beast.evolution.datatype.UserDataType" characterName="" codeMap="0=0, 1=1, ? =0 1 " states="2" value="0, 1"/>

                                <charstatelabels id="UserDataType.1468" spec="beast.evolution.datatype.UserDataType" characterName="" codeMap="0=0, 1=1, ? =0 1 " states="2" value="0, 1"/>

                                <charstatelabels id="UserDataType.1469" spec="beast.evolution.datatype.UserDataType" characterName="" codeMap="0=0, 1=1, ? =0 1 " states="2" value="0, 1"/>

                                <charstatelabels id="UserDataType.1470" spec="beast.evolution.datatype.UserDataType" characterName="" codeMap="0=0, 1=1, ? =0 1 " states="2" value="0, 1"/>

                                <charstatelabels id="UserDataType.1471" spec="beast.evolution.datatype.UserDataType" characterName="" codeMap="0=0, 1=1, ? =0 1 " states="2" value="0, 1"/>

                                <charstatelabels id="UserDataType.1472" spec="beast.evolution.datatype.UserDataType" characterName="" codeMap="0=0, 1=1, ? =0 1 " states="2" value="0, 1"/>

                                <charstatelabels id="UserDataType.1473" spec="beast.evolution.datatype.UserDataType" characterName="" codeMap="0=0, 1=1, ? =0 1 " states="2" value="0, 1"/>

                                <charstatelabels id="UserDataType.1474" spec="beast.evolution.datatype.UserDataType" characterName="" codeMap="0=0, 1=1, ? =0 1 " states="2" value="0, 1"/>

                                <charstatelabels id="UserDataType.1475" spec="beast.evolution.datatype.UserDataType" characterName="" codeMap="0=0, 1=1, ? =0 1 " states="2" value="0, 1"/>

                                <charstatelabels id="UserDataType.1476" spec="beast.evolution.datatype.UserDataType" characterName="" codeMap="0=0, 1=1, ? =0 1 " states="2" value="0, 1"/>

                                <charstatelabels id="UserDataType.1477" spec="beast.evolution.datatype.UserDataType" characterName="" codeMap="0=0, 1=1, ? =0 1 " states="2" value="0, 1"/>

                                <charstatelabels id="UserDataType.1478" spec="beast.evolution.datatype.UserDataType" characterName="" codeMap="0=0, 1=1, ? =0 1 " states="2" value="0, 1"/>

                                <charstatelabels id="UserDataType.1479" spec="beast.evolution.datatype.UserDataType" characterName="" codeMap="0=0, 1=1, ? =0 1 " states="2" value="0, 1"/>

                                <charstatelabels id="UserDataType.1480" spec="beast.evolution.datatype.UserDataType" characterName="" codeMap="0=0, 1=1, ? =0 1 " states="2" value="0, 1"/>

                                <charstatelabels id="UserDataType.1481" spec="beast.evolution.datatype.UserDataType" characterName="" codeMap="0=0, 1=1, ? =0 1 " states="2" value="0, 1"/>

                                <charstatelabels id="UserDataType.1482" spec="beast.evolution.datatype.UserDataType" characterName="" codeMap="0=0, 1=1, ? =0 1 " states="2" value="0, 1"/>

                                <charstatelabels id="UserDataType.1483" spec="beast.evolution.datatype.UserDataType" characterName="" codeMap="0=0, 1=1, ? =0 1 " states="2" value="0, 1"/>

                                <charstatelabels id="UserDataType.1484" spec="beast.evolution.datatype.UserDataType" characterName="" codeMap="0=0, 1=1, ? =0 1 " states="2" value="0, 1"/>

                                <charstatelabels id="UserDataType.1485" spec="beast.evolution.datatype.UserDataType" characterName="" codeMap="0=0, 1=1, ? =0 1 " states="2" value="0, 1"/>

                                <charstatelabels id="UserDataType.1486" spec="beast.evolution.datatype.UserDataType" characterName="" codeMap="0=0, 1=1, ? =0 1 " states="2" value="0, 1"/>

                                <charstatelabels id="UserDataType.1487" spec="beast.evolution.datatype.UserDataType" characterName="" codeMap="0=0, 1=1, ? =0 1 " states="2" value="0, 1"/>

                                <charstatelabels id="UserDataType.1488" spec="beast.evolution.datatype.UserDataType" characterName="" codeMap="0=0, 1=1, ? =0 1 " states="2" value="0, 1"/>

                                <charstatelabels id="UserDataType.1489" spec="beast.evolution.datatype.UserDataType" characterName="" codeMap="0=0, 1=1, ? =0 1 " states="2" value="0, 1"/>

                                <charstatelabels id="UserDataType.1490" spec="beast.evolution.datatype.UserDataType" characterName="" codeMap="0=0, 1=1, ? =0 1 " states="2" value="0, 1"/>

                                <charstatelabels id="UserDataType.1491" spec="beast.evolution.datatype.UserDataType" characterName="" codeMap="0=0, 1=1, ? =0 1 " states="2" value="0, 1"/>

                                <charstatelabels id="UserDataType.1492" spec="beast.evolution.datatype.UserDataType" characterName="" codeMap="0=0, 1=1, ? =0 1 " states="2" value="0, 1"/>

                                <charstatelabels id="UserDataType.1493" spec="beast.evolution.datatype.UserDataType" characterName="" codeMap="0=0, 1=1, ? =0 1 " states="2" value="0, 1"/>

                                <charstatelabels id="UserDataType.1494" spec="beast.evolution.datatype.UserDataType" characterName="" codeMap="0=0, 1=1, ? =0 1 " states="2" value="0, 1"/>

                                <charstatelabels id="UserDataType.1495" spec="beast.evolution.datatype.UserDataType" characterName="" codeMap="0=0, 1=1, ? =0 1 " states="2" value="0, 1"/>

                                <charstatelabels id="UserDataType.1496" spec="beast.evolution.datatype.UserDataType" characterName="" codeMap="0=0, 1=1, ? =0 1 " states="2" value="0, 1"/>

                                <charstatelabels id="UserDataType.1497" spec="beast.evolution.datatype.UserDataType" characterName="" codeMap="0=0, 1=1, ? =0 1 " states="2" value="0, 1"/>

                                <charstatelabels id="UserDataType.1498" spec="beast.evolution.datatype.UserDataType" characterName="" codeMap="0=0, 1=1, ? =0 1 " states="2" value="0, 1"/>

                                <charstatelabels id="UserDataType.1499" spec="beast.evolution.datatype.UserDataType" characterName="" codeMap="0=0, 1=1, ? =0 1 " states="2" value="0, 1"/>

                                <charstatelabels id="UserDataType.1500" spec="beast.evolution.datatype.UserDataType" characterName="" codeMap="0=0, 1=1, ? =0 1 " states="2" value="0, 1"/>

                                <charstatelabels id="UserDataType.1501" spec="beast.evolution.datatype.UserDataType" characterName="" codeMap="0=0, 1=1, ? =0 1 " states="2" value="0, 1"/>

                                <charstatelabels id="UserDataType.1502" spec="beast.evolution.datatype.UserDataType" characterName="" codeMap="0=0, 1=1, ? =0 1 " states="2" value="0, 1"/>

                                <charstatelabels id="UserDataType.1503" spec="beast.evolution.datatype.UserDataType" characterName="" codeMap="0=0, 1=1, ? =0 1 " states="2" value="0, 1"/>

                                <charstatelabels id="UserDataType.1504" spec="beast.evolution.datatype.UserDataType" characterName="" codeMap="0=0, 1=1, ? =0 1 " states="2" value="0, 1"/>

                                <charstatelabels id="UserDataType.1505" spec="beast.evolution.datatype.UserDataType" characterName="" codeMap="0=0, 1=1, ? =0 1 " states="2" value="0, 1"/>

                                <charstatelabels id="UserDataType.1506" spec="beast.evolution.datatype.UserDataType" characterName="" codeMap="0=0, 1=1, ? =0 1 " states="2" value="0, 1"/>

                                <charstatelabels id="UserDataType.1507" spec="beast.evolution.datatype.UserDataType" characterName="" codeMap="0=0, 1=1, ? =0 1 " states="2" value="0, 1"/>

                                <charstatelabels id="UserDataType.1508" spec="beast.evolution.datatype.UserDataType" characterName="" codeMap="0=0, 1=1, ? =0 1 " states="2" value="0, 1"/>

                                <charstatelabels id="UserDataType.1509" spec="beast.evolution.datatype.UserDataType" characterName="" codeMap="0=0, 1=1, ? =0 1 " states="2" value="0, 1"/>

                                <charstatelabels id="UserDataType.1510" spec="beast.evolution.datatype.UserDataType" characterName="" codeMap="0=0, 1=1, ? =0 1 " states="2" value="0, 1"/>

                                <charstatelabels id="UserDataType.1511" spec="beast.evolution.datatype.UserDataType" characterName="" codeMap="0=0, 1=1, ? =0 1 " states="2" value="0, 1"/>

                                <charstatelabels id="UserDataType.1512" spec="beast.evolution.datatype.UserDataType" characterName="" codeMap="0=0, 1=1, ? =0 1 " states="2" value="0, 1"/>

                                <charstatelabels id="UserDataType.1513" spec="beast.evolution.datatype.UserDataType" characterName="" codeMap="0=0, 1=1, ? =0 1 " states="2" value="0, 1"/>

                                <charstatelabels id="UserDataType.1514" spec="beast.evolution.datatype.UserDataType" characterName="" codeMap="0=0, 1=1, ? =0 1 " states="2" value="0, 1"/>

                                <charstatelabels id="UserDataType.1515" spec="beast.evolution.datatype.UserDataType" characterName="" codeMap="0=0, 1=1, ? =0 1 " states="2" value="0, 1"/>

                                <charstatelabels id="UserDataType.1516" spec="beast.evolution.datatype.UserDataType" characterName="" codeMap="0=0, 1=1, ? =0 1 " states="2" value="0, 1"/>

                                <charstatelabels id="UserDataType.1517" spec="beast.evolution.datatype.UserDataType" characterName="" codeMap="0=0, 1=1, ? =0 1 " states="2" value="0, 1"/>

                                <charstatelabels id="UserDataType.1518" spec="beast.evolution.datatype.UserDataType" characterName="" codeMap="0=0, 1=1, ? =0 1 " states="2" value="0, 1"/>

                                <charstatelabels id="UserDataType.1519" spec="beast.evolution.datatype.UserDataType" characterName="" codeMap="0=0, 1=1, ? =0 1 " states="2" value="0, 1"/>

                                <charstatelabels id="UserDataType.1520" spec="beast.evolution.datatype.UserDataType" characterName="" codeMap="0=0, 1=1, ? =0 1 " states="2" value="0, 1"/>

                                <charstatelabels id="UserDataType.1521" spec="beast.evolution.datatype.UserDataType" characterName="" codeMap="0=0, 1=1, ? =0 1 " states="2" value="0, 1"/>

                                <charstatelabels id="UserDataType.1522" spec="beast.evolution.datatype.UserDataType" characterName="" codeMap="0=0, 1=1, ? =0 1 " states="2" value="0, 1"/>

                                <charstatelabels id="UserDataType.1523" spec="beast.evolution.datatype.UserDataType" characterName="" codeMap="0=0, 1=1, ? =0 1 " states="2" value="0, 1"/>

                                <charstatelabels id="UserDataType.1524" spec="beast.evolution.datatype.UserDataType" characterName="" codeMap="0=0, 1=1, ? =0 1 " states="2" value="0, 1"/>

                                <charstatelabels id="UserDataType.1525" spec="beast.evolution.datatype.UserDataType" characterName="" codeMap="0=0, 1=1, ? =0 1 " states="2" value="0, 1"/>

                                <charstatelabels id="UserDataType.1526" spec="beast.evolution.datatype.UserDataType" characterName="" codeMap="0=0, 1=1, ? =0 1 " states="2" value="0, 1"/>

                                <charstatelabels id="UserDataType.1527" spec="beast.evolution.datatype.UserDataType" characterName="" codeMap="0=0, 1=1, ? =0 1 " states="2" value="0, 1"/>

                                <charstatelabels id="UserDataType.1528" spec="beast.evolution.datatype.UserDataType" characterName="" codeMap="0=0, 1=1, ? =0 1 " states="2" value="0, 1"/>

                                <charstatelabels id="UserDataType.1529" spec="beast.evolution.datatype.UserDataType" characterName="" codeMap="0=0, 1=1, ? =0 1 " states="2" value="0, 1"/>

                                <charstatelabels id="UserDataType.1530" spec="beast.evolution.datatype.UserDataType" characterName="" codeMap="0=0, 1=1, ? =0 1 " states="2" value="0, 1"/>

                                <charstatelabels id="UserDataType.1531" spec="beast.evolution.datatype.UserDataType" characterName="" codeMap="0=0, 1=1, ? =0 1 " states="2" value="0, 1"/>

                                <charstatelabels id="UserDataType.1532" spec="beast.evolution.datatype.UserDataType" characterName="" codeMap="0=0, 1=1, ? =0 1 " states="2" value="0, 1"/>

                                <charstatelabels id="UserDataType.1533" spec="beast.evolution.datatype.UserDataType" characterName="" codeMap="0=0, 1=1, ? =0 1 " states="2" value="0, 1"/>

                                <charstatelabels id="UserDataType.1534" spec="beast.evolution.datatype.UserDataType" characterName="" codeMap="0=0, 1=1, ? =0 1 " states="2" value="0, 1"/>

                                <charstatelabels id="UserDataType.1535" spec="beast.evolution.datatype.UserDataType" characterName="" codeMap="0=0, 1=1, ? =0 1 " states="2" value="0, 1"/>

                                <charstatelabels id="UserDataType.1536" spec="beast.evolution.datatype.UserDataType" characterName="" codeMap="0=0, 1=1, ? =0 1 " states="2" value="0, 1"/>

                                <charstatelabels id="UserDataType.1537" spec="beast.evolution.datatype.UserDataType" characterName="" codeMap="0=0, 1=1, ? =0 1 " states="2" value="0, 1"/>

                                <charstatelabels id="UserDataType.1538" spec="beast.evolution.datatype.UserDataType" characterName="" codeMap="0=0, 1=1, ? =0 1 " states="2" value="0, 1"/>

                                <charstatelabels id="UserDataType.1539" spec="beast.evolution.datatype.UserDataType" characterName="" codeMap="0=0, 1=1, ? =0 1 " states="2" value="0, 1"/>

                                <charstatelabels id="UserDataType.1540" spec="beast.evolution.datatype.UserDataType" characterName="" codeMap="0=0, 1=1, ? =0 1 " states="2" value="0, 1"/>

                                <charstatelabels id="UserDataType.1541" spec="beast.evolution.datatype.UserDataType" characterName="" codeMap="0=0, 1=1, ? =0 1 " states="2" value="0, 1"/>

                                <charstatelabels id="UserDataType.1542" spec="beast.evolution.datatype.UserDataType" characterName="" codeMap="0=0, 1=1, ? =0 1 " states="2" value="0, 1"/>

                                <charstatelabels id="UserDataType.1543" spec="beast.evolution.datatype.UserDataType" characterName="" codeMap="0=0, 1=1, ? =0 1 " states="2" value="0, 1"/>

                                <charstatelabels id="UserDataType.1544" spec="beast.evolution.datatype.UserDataType" characterName="" codeMap="0=0, 1=1, ? =0 1 " states="2" value="0, 1"/>

                                <charstatelabels id="UserDataType.1545" spec="beast.evolution.datatype.UserDataType" characterName="" codeMap="0=0, 1=1, ? =0 1 " states="2" value="0, 1"/>

                                <charstatelabels id="UserDataType.1546" spec="beast.evolution.datatype.UserDataType" characterName="" codeMap="0=0, 1=1, ? =0 1 " states="2" value="0, 1"/>

                                <charstatelabels id="UserDataType.1547" spec="beast.evolution.datatype.UserDataType" characterName="" codeMap="0=0, 1=1, ? =0 1 " states="2" value="0, 1"/>

                                <charstatelabels id="UserDataType.1548" spec="beast.evolution.datatype.UserDataType" characterName="" codeMap="0=0, 1=1, ? =0 1 " states="2" value="0, 1"/>

                                <charstatelabels id="UserDataType.1549" spec="beast.evolution.datatype.UserDataType" characterName="" codeMap="0=0, 1=1, ? =0 1 " states="2" value="0, 1"/>

                                <charstatelabels id="UserDataType.1550" spec="beast.evolution.datatype.UserDataType" characterName="" codeMap="0=0, 1=1, ? =0 1 " states="2" value="0, 1"/>

                                <charstatelabels id="UserDataType.1551" spec="beast.evolution.datatype.UserDataType" characterName="" codeMap="0=0, 1=1, ? =0 1 " states="2" value="0, 1"/>

                                <charstatelabels id="UserDataType.1552" spec="beast.evolution.datatype.UserDataType" characterName="" codeMap="0=0, 1=1, ? =0 1 " states="2" value="0, 1"/>

                                <charstatelabels id="UserDataType.1553" spec="beast.evolution.datatype.UserDataType" characterName="" codeMap="0=0, 1=1, ? =0 1 " states="2" value="0, 1"/>

                                <charstatelabels id="UserDataType.1554" spec="beast.evolution.datatype.UserDataType" characterName="" codeMap="0=0, 1=1, ? =0 1 " states="2" value="0, 1"/>

                                <charstatelabels id="UserDataType.1555" spec="beast.evolution.datatype.UserDataType" characterName="" codeMap="0=0, 1=1, ? =0 1 " states="2" value="0, 1"/>

                                <charstatelabels id="UserDataType.1556" spec="beast.evolution.datatype.UserDataType" characterName="" codeMap="0=0, 1=1, ? =0 1 " states="2" value="0, 1"/>

                                <charstatelabels id="UserDataType.1557" spec="beast.evolution.datatype.UserDataType" characterName="" codeMap="0=0, 1=1, ? =0 1 " states="2" value="0, 1"/>

                                <charstatelabels id="UserDataType.1558" spec="beast.evolution.datatype.UserDataType" characterName="" codeMap="0=0, 1=1, ? =0 1 " states="2" value="0, 1"/>

                                <charstatelabels id="UserDataType.1559" spec="beast.evolution.datatype.UserDataType" characterName="" codeMap="0=0, 1=1, ? =0 1 " states="2" value="0, 1"/>

                                <charstatelabels id="UserDataType.1560" spec="beast.evolution.datatype.UserDataType" characterName="" codeMap="0=0, 1=1, ? =0 1 " states="2" value="0, 1"/>

                                <charstatelabels id="UserDataType.1561" spec="beast.evolution.datatype.UserDataType" characterName="" codeMap="0=0, 1=1, ? =0 1 " states="2" value="0, 1"/>

                                <charstatelabels id="UserDataType.1562" spec="beast.evolution.datatype.UserDataType" characterName="" codeMap="0=0, 1=1, ? =0 1 " states="2" value="0, 1"/>

                                <charstatelabels id="UserDataType.1563" spec="beast.evolution.datatype.UserDataType" characterName="" codeMap="0=0, 1=1, ? =0 1 " states="2" value="0, 1"/>

                                <charstatelabels id="UserDataType.1564" spec="beast.evolution.datatype.UserDataType" characterName="" codeMap="0=0, 1=1, ? =0 1 " states="2" value="0, 1"/>

                                <charstatelabels id="UserDataType.1565" spec="beast.evolution.datatype.UserDataType" characterName="" codeMap="0=0, 1=1, ? =0 1 " states="2" value="0, 1"/>

                                <charstatelabels id="UserDataType.1566" spec="beast.evolution.datatype.UserDataType" characterName="" codeMap="0=0, 1=1, ? =0 1 " states="2" value="0, 1"/>

                                <charstatelabels id="UserDataType.1567" spec="beast.evolution.datatype.UserDataType" characterName="" codeMap="0=0, 1=1, ? =0 1 " states="2" value="0, 1"/>

                                <charstatelabels id="UserDataType.1568" spec="beast.evolution.datatype.UserDataType" characterName="" codeMap="0=0, 1=1, ? =0 1 " states="2" value="0, 1"/>

                                <charstatelabels id="UserDataType.1569" spec="beast.evolution.datatype.UserDataType" characterName="" codeMap="0=0, 1=1, ? =0 1 " states="2" value="0, 1"/>

                                <charstatelabels id="UserDataType.1570" spec="beast.evolution.datatype.UserDataType" characterName="" codeMap="0=0, 1=1, ? =0 1 " states="2" value="0, 1"/>

                                <charstatelabels id="UserDataType.1571" spec="beast.evolution.datatype.UserDataType" characterName="" codeMap="0=0, 1=1, ? =0 1 " states="2" value="0, 1"/>

                                <charstatelabels id="UserDataType.1572" spec="beast.evolution.datatype.UserDataType" characterName="" codeMap="0=0, 1=1, ? =0 1 " states="2" value="0, 1"/>

                                <charstatelabels id="UserDataType.1573" spec="beast.evolution.datatype.UserDataType" characterName="" codeMap="0=0, 1=1, ? =0 1 " states="2" value="0, 1"/>

                                <charstatelabels id="UserDataType.1574" spec="beast.evolution.datatype.UserDataType" characterName="" codeMap="0=0, 1=1, ? =0 1 " states="2" value="0, 1"/>

                                <charstatelabels id="UserDataType.1575" spec="beast.evolution.datatype.UserDataType" characterName="" codeMap="0=0, 1=1, ? =0 1 " states="2" value="0, 1"/>

                                <charstatelabels id="UserDataType.1576" spec="beast.evolution.datatype.UserDataType" characterName="" codeMap="0=0, 1=1, ? =0 1 " states="2" value="0, 1"/>

                                <charstatelabels id="UserDataType.1577" spec="beast.evolution.datatype.UserDataType" characterName="" codeMap="0=0, 1=1, ? =0 1 " states="2" value="0, 1"/>

                                <charstatelabels id="UserDataType.1578" spec="beast.evolution.datatype.UserDataType" characterName="" codeMap="0=0, 1=1, ? =0 1 " states="2" value="0, 1"/>

                                <charstatelabels id="UserDataType.1579" spec="beast.evolution.datatype.UserDataType" characterName="" codeMap="0=0, 1=1, ? =0 1 " states="2" value="0, 1"/>

                                <charstatelabels id="UserDataType.1580" spec="beast.evolution.datatype.UserDataType" characterName="" codeMap="0=0, 1=1, ? =0 1 " states="2" value="0, 1"/>

                                <charstatelabels id="UserDataType.1581" spec="beast.evolution.datatype.UserDataType" characterName="" codeMap="0=0, 1=1, ? =0 1 " states="2" value="0, 1"/>

                                <charstatelabels id="UserDataType.1582" spec="beast.evolution.datatype.UserDataType" characterName="" codeMap="0=0, 1=1, ? =0 1 " states="2" value="0, 1"/>

                                <charstatelabels id="UserDataType.1583" spec="beast.evolution.datatype.UserDataType" characterName="" codeMap="0=0, 1=1, ? =0 1 " states="2" value="0, 1"/>

                                <charstatelabels id="UserDataType.1584" spec="beast.evolution.datatype.UserDataType" characterName="" codeMap="0=0, 1=1, ? =0 1 " states="2" value="0, 1"/>

                                <charstatelabels id="UserDataType.1585" spec="beast.evolution.datatype.UserDataType" characterName="" codeMap="0=0, 1=1, ? =0 1 " states="2" value="0, 1"/>

                                <charstatelabels id="UserDataType.1586" spec="beast.evolution.datatype.UserDataType" characterName="" codeMap="0=0, 1=1, ? =0 1 " states="2" value="0, 1"/>

                                <charstatelabels id="UserDataType.1587" spec="beast.evolution.datatype.UserDataType" characterName="" codeMap="0=0, 1=1, ? =0 1 " states="2" value="0, 1"/>

                                <charstatelabels id="UserDataType.1588" spec="beast.evolution.datatype.UserDataType" characterName="" codeMap="0=0, 1=1, ? =0 1 " states="2" value="0, 1"/>

                                <charstatelabels id="UserDataType.1589" spec="beast.evolution.datatype.UserDataType" characterName="" codeMap="0=0, 1=1, ? =0 1 " states="2" value="0, 1"/>

                                <charstatelabels id="UserDataType.1590" spec="beast.evolution.datatype.UserDataType" characterName="" codeMap="0=0, 1=1, ? =0 1 " states="2" value="0, 1"/>

                                <charstatelabels id="UserDataType.1591" spec="beast.evolution.datatype.UserDataType" characterName="" codeMap="0=0, 1=1, ? =0 1 " states="2" value="0, 1"/>

                                <charstatelabels id="UserDataType.1592" spec="beast.evolution.datatype.UserDataType" characterName="" codeMap="0=0, 1=1, ? =0 1 " states="2" value="0, 1"/>

                                <charstatelabels id="UserDataType.1593" spec="beast.evolution.datatype.UserDataType" characterName="" codeMap="0=0, 1=1, ? =0 1 " states="2" value="0, 1"/>

                                <charstatelabels id="UserDataType.1594" spec="beast.evolution.datatype.UserDataType" characterName="" codeMap="0=0, 1=1, ? =0 1 " states="2" value="0, 1"/>

                                <charstatelabels id="UserDataType.1595" spec="beast.evolution.datatype.UserDataType" characterName="" codeMap="0=0, 1=1, ? =0 1 " states="2" value="0, 1"/>

                                <charstatelabels id="UserDataType.1596" spec="beast.evolution.datatype.UserDataType" characterName="" codeMap="0=0, 1=1, ? =0 1 " states="2" value="0, 1"/>

                                <charstatelabels id="UserDataType.1597" spec="beast.evolution.datatype.UserDataType" characterName="" codeMap="0=0, 1=1, ? =0 1 " states="2" value="0, 1"/>

                                <charstatelabels id="UserDataType.1598" spec="beast.evolution.datatype.UserDataType" characterName="" codeMap="0=0, 1=1, ? =0 1 " states="2" value="0, 1"/>

                                <charstatelabels id="UserDataType.1599" spec="beast.evolution.datatype.UserDataType" characterName="" codeMap="0=0, 1=1, ? =0 1 " states="2" value="0, 1"/>

                                <charstatelabels id="UserDataType.1600" spec="beast.evolution.datatype.UserDataType" characterName="" codeMap="0=0, 1=1, ? =0 1 " states="2" value="0, 1"/>

                                <charstatelabels id="UserDataType.1601" spec="beast.evolution.datatype.UserDataType" characterName="" codeMap="0=0, 1=1, ? =0 1 " states="2" value="0, 1"/>

                                <charstatelabels id="UserDataType.1602" spec="beast.evolution.datatype.UserDataType" characterName="" codeMap="0=0, 1=1, ? =0 1 " states="2" value="0, 1"/>

                                <charstatelabels id="UserDataType.1603" spec="beast.evolution.datatype.UserDataType" characterName="" codeMap="0=0, 1=1, ? =0 1 " states="2" value="0, 1"/>

                                <charstatelabels id="UserDataType.1604" spec="beast.evolution.datatype.UserDataType" characterName="" codeMap="0=0, 1=1, ? =0 1 " states="2" value="0, 1"/>

                                <charstatelabels id="UserDataType.1605" spec="beast.evolution.datatype.UserDataType" characterName="" codeMap="0=0, 1=1, ? =0 1 " states="2" value="0, 1"/>

                                <charstatelabels id="UserDataType.1606" spec="beast.evolution.datatype.UserDataType" characterName="" codeMap="0=0, 1=1, ? =0 1 " states="2" value="0, 1"/>

                                <charstatelabels id="UserDataType.1607" spec="beast.evolution.datatype.UserDataType" characterName="" codeMap="0=0, 1=1, ? =0 1 " states="2" value="0, 1"/>

                                <charstatelabels id="UserDataType.1608" spec="beast.evolution.datatype.UserDataType" characterName="" codeMap="0=0, 1=1, ? =0 1 " states="2" value="0, 1"/>

                                <charstatelabels id="UserDataType.1609" spec="beast.evolution.datatype.UserDataType" characterName="" codeMap="0=0, 1=1, ? =0 1 " states="2" value="0, 1"/>

                                <charstatelabels id="UserDataType.1610" spec="beast.evolution.datatype.UserDataType" characterName="" codeMap="0=0, 1=1, ? =0 1 " states="2" value="0, 1"/>

                                <charstatelabels id="UserDataType.1611" spec="beast.evolution.datatype.UserDataType" characterName="" codeMap="0=0, 1=1, ? =0 1 " states="2" value="0, 1"/>

                                <charstatelabels id="UserDataType.1612" spec="beast.evolution.datatype.UserDataType" characterName="" codeMap="0=0, 1=1, ? =0 1 " states="2" value="0, 1"/>

                                <charstatelabels id="UserDataType.1613" spec="beast.evolution.datatype.UserDataType" characterName="" codeMap="0=0, 1=1, ? =0 1 " states="2" value="0, 1"/>

                                <charstatelabels id="UserDataType.1614" spec="beast.evolution.datatype.UserDataType" characterName="" codeMap="0=0, 1=1, ? =0 1 " states="2" value="0, 1"/>

                                <charstatelabels id="UserDataType.1615" spec="beast.evolution.datatype.UserDataType" characterName="" codeMap="0=0, 1=1, ? =0 1 " states="2" value="0, 1"/>

                                <charstatelabels id="UserDataType.1616" spec="beast.evolution.datatype.UserDataType" characterName="" codeMap="0=0, 1=1, ? =0 1 " states="2" value="0, 1"/>

                                <charstatelabels id="UserDataType.1617" spec="beast.evolution.datatype.UserDataType" characterName="" codeMap="0=0, 1=1, ? =0 1 " states="2" value="0, 1"/>

                                <charstatelabels id="UserDataType.1618" spec="beast.evolution.datatype.UserDataType" characterName="" codeMap="0=0, 1=1, ? =0 1 " states="2" value="0, 1"/>

                                <charstatelabels id="UserDataType.1619" spec="beast.evolution.datatype.UserDataType" characterName="" codeMap="0=0, 1=1, ? =0 1 " states="2" value="0, 1"/>

                                <charstatelabels id="UserDataType.1620" spec="beast.evolution.datatype.UserDataType" characterName="" codeMap="0=0, 1=1, ? =0 1 " states="2" value="0, 1"/>

                                <charstatelabels id="UserDataType.1621" spec="beast.evolution.datatype.UserDataType" characterName="" codeMap="0=0, 1=1, ? =0 1 " states="2" value="0, 1"/>

                                <charstatelabels id="UserDataType.1622" spec="beast.evolution.datatype.UserDataType" characterName="" codeMap="0=0, 1=1, ? =0 1 " states="2" value="0, 1"/>

                                <charstatelabels id="UserDataType.1623" spec="beast.evolution.datatype.UserDataType" characterName="" codeMap="0=0, 1=1, ? =0 1 " states="2" value="0, 1"/>

                                <charstatelabels id="UserDataType.1624" spec="beast.evolution.datatype.UserDataType" characterName="" codeMap="0=0, 1=1, ? =0 1 " states="2" value="0, 1"/>

                                <charstatelabels id="UserDataType.1625" spec="beast.evolution.datatype.UserDataType" characterName="" codeMap="0=0, 1=1, ? =0 1 " states="2" value="0, 1"/>

                                <charstatelabels id="UserDataType.1626" spec="beast.evolution.datatype.UserDataType" characterName="" codeMap="0=0, 1=1, ? =0 1 " states="2" value="0, 1"/>

                                <charstatelabels id="UserDataType.1627" spec="beast.evolution.datatype.UserDataType" characterName="" codeMap="0=0, 1=1, ? =0 1 " states="2" value="0, 1"/>

                                <charstatelabels id="UserDataType.1628" spec="beast.evolution.datatype.UserDataType" characterName="" codeMap="0=0, 1=1, ? =0 1 " states="2" value="0, 1"/>

                                <charstatelabels id="UserDataType.1629" spec="beast.evolution.datatype.UserDataType" characterName="" codeMap="0=0, 1=1, ? =0 1 " states="2" value="0, 1"/>

                                <charstatelabels id="UserDataType.1630" spec="beast.evolution.datatype.UserDataType" characterName="" codeMap="0=0, 1=1, ? =0 1 " states="2" value="0, 1"/>

                                <charstatelabels id="UserDataType.1631" spec="beast.evolution.datatype.UserDataType" characterName="" codeMap="0=0, 1=1, ? =0 1 " states="2" value="0, 1"/>

                                <charstatelabels id="UserDataType.1632" spec="beast.evolution.datatype.UserDataType" characterName="" codeMap="0=0, 1=1, ? =0 1 " states="2" value="0, 1"/>

                                <charstatelabels id="UserDataType.1633" spec="beast.evolution.datatype.UserDataType" characterName="" codeMap="0=0, 1=1, ? =0 1 " states="2" value="0, 1"/>

                                <charstatelabels id="UserDataType.1634" spec="beast.evolution.datatype.UserDataType" characterName="" codeMap="0=0, 1=1, ? =0 1 " states="2" value="0, 1"/>

                                <charstatelabels id="UserDataType.1635" spec="beast.evolution.datatype.UserDataType" characterName="" codeMap="0=0, 1=1, ? =0 1 " states="2" value="0, 1"/>

                                <charstatelabels id="UserDataType.1636" spec="beast.evolution.datatype.UserDataType" characterName="" codeMap="0=0, 1=1, ? =0 1 " states="2" value="0, 1"/>

                                <charstatelabels id="UserDataType.1637" spec="beast.evolution.datatype.UserDataType" characterName="" codeMap="0=0, 1=1, ? =0 1 " states="2" value="0, 1"/>

                                <charstatelabels id="UserDataType.1638" spec="beast.evolution.datatype.UserDataType" characterName="" codeMap="0=0, 1=1, ? =0 1 " states="2" value="0, 1"/>

                                <charstatelabels id="UserDataType.1639" spec="beast.evolution.datatype.UserDataType" characterName="" codeMap="0=0, 1=1, ? =0 1 " states="2" value="0, 1"/>

                                <charstatelabels id="UserDataType.1640" spec="beast.evolution.datatype.UserDataType" characterName="" codeMap="0=0, 1=1, ? =0 1 " states="2" value="0, 1"/>

                                <charstatelabels id="UserDataType.1641" spec="beast.evolution.datatype.UserDataType" characterName="" codeMap="0=0, 1=1, ? =0 1 " states="2" value="0, 1"/>

                                <charstatelabels id="UserDataType.1642" spec="beast.evolution.datatype.UserDataType" characterName="" codeMap="0=0, 1=1, ? =0 1 " states="2" value="0, 1"/>

                                <charstatelabels id="UserDataType.1643" spec="beast.evolution.datatype.UserDataType" characterName="" codeMap="0=0, 1=1, ? =0 1 " states="2" value="0, 1"/>

                                <charstatelabels id="UserDataType.1644" spec="beast.evolution.datatype.UserDataType" characterName="" codeMap="0=0, 1=1, ? =0 1 " states="2" value="0, 1"/>

                                <charstatelabels id="UserDataType.1645" spec="beast.evolution.datatype.UserDataType" characterName="" codeMap="0=0, 1=1, ? =0 1 " states="2" value="0, 1"/>

                                <charstatelabels id="UserDataType.1646" spec="beast.evolution.datatype.UserDataType" characterName="" codeMap="0=0, 1=1, ? =0 1 " states="2" value="0, 1"/>

                                <charstatelabels id="UserDataType.1647" spec="beast.evolution.datatype.UserDataType" characterName="" codeMap="0=0, 1=1, ? =0 1 " states="2" value="0, 1"/>

                                <charstatelabels id="UserDataType.1648" spec="beast.evolution.datatype.UserDataType" characterName="" codeMap="0=0, 1=1, ? =0 1 " states="2" value="0, 1"/>

                                <charstatelabels id="UserDataType.1649" spec="beast.evolution.datatype.UserDataType" characterName="" codeMap="0=0, 1=1, ? =0 1 " states="2" value="0, 1"/>

                                <charstatelabels id="UserDataType.1650" spec="beast.evolution.datatype.UserDataType" characterName="" codeMap="0=0, 1=1, ? =0 1 " states="2" value="0, 1"/>

                                <charstatelabels id="UserDataType.1651" spec="beast.evolution.datatype.UserDataType" characterName="" codeMap="0=0, 1=1, ? =0 1 " states="2" value="0, 1"/>

                                <charstatelabels id="UserDataType.1652" spec="beast.evolution.datatype.UserDataType" characterName="" codeMap="0=0, 1=1, ? =0 1 " states="2" value="0, 1"/>

                                <charstatelabels id="UserDataType.1653" spec="beast.evolution.datatype.UserDataType" characterName="" codeMap="0=0, 1=1, ? =0 1 " states="2" value="0, 1"/>

                                <charstatelabels id="UserDataType.1654" spec="beast.evolution.datatype.UserDataType" characterName="" codeMap="0=0, 1=1, ? =0 1 " states="2" value="0, 1"/>

                                <charstatelabels id="UserDataType.1655" spec="beast.evolution.datatype.UserDataType" characterName="" codeMap="0=0, 1=1, ? =0 1 " states="2" value="0, 1"/>

                                <charstatelabels id="UserDataType.1656" spec="beast.evolution.datatype.UserDataType" characterName="" codeMap="0=0, 1=1, ? =0 1 " states="2" value="0, 1"/>

                                <charstatelabels id="UserDataType.1657" spec="beast.evolution.datatype.UserDataType" characterName="" codeMap="0=0, 1=1, ? =0 1 " states="2" value="0, 1"/>

                                <charstatelabels id="UserDataType.1658" spec="beast.evolution.datatype.UserDataType" characterName="" codeMap="0=0, 1=1, ? =0 1 " states="2" value="0, 1"/>

                                <charstatelabels id="UserDataType.1659" spec="beast.evolution.datatype.UserDataType" characterName="" codeMap="0=0, 1=1, ? =0 1 " states="2" value="0, 1"/>

                                <charstatelabels id="UserDataType.1660" spec="beast.evolution.datatype.UserDataType" characterName="" codeMap="0=0, 1=1, ? =0 1 " states="2" value="0, 1"/>

                                <charstatelabels id="UserDataType.1661" spec="beast.evolution.datatype.UserDataType" characterName="" codeMap="0=0, 1=1, ? =0 1 " states="2" value="0, 1"/>

                                <charstatelabels id="UserDataType.1662" spec="beast.evolution.datatype.UserDataType" characterName="" codeMap="0=0, 1=1, ? =0 1 " states="2" value="0, 1"/>

                                <charstatelabels id="UserDataType.1663" spec="beast.evolution.datatype.UserDataType" characterName="" codeMap="0=0, 1=1, ? =0 1 " states="2" value="0, 1"/>

                                <charstatelabels id="UserDataType.1664" spec="beast.evolution.datatype.UserDataType" characterName="" codeMap="0=0, 1=1, ? =0 1 " states="2" value="0, 1"/>

                                <charstatelabels id="UserDataType.1665" spec="beast.evolution.datatype.UserDataType" characterName="" codeMap="0=0, 1=1, ? =0 1 " states="2" value="0, 1"/>

                                <charstatelabels id="UserDataType.1666" spec="beast.evolution.datatype.UserDataType" characterName="" codeMap="0=0, 1=1, ? =0 1 " states="2" value="0, 1"/>

                                <charstatelabels id="UserDataType.1667" spec="beast.evolution.datatype.UserDataType" characterName="" codeMap="0=0, 1=1, ? =0 1 " states="2" value="0, 1"/>

                                <charstatelabels id="UserDataType.1668" spec="beast.evolution.datatype.UserDataType" characterName="" codeMap="0=0, 1=1, ? =0 1 " states="2" value="0, 1"/>

                                <charstatelabels id="UserDataType.1669" spec="beast.evolution.datatype.UserDataType" characterName="" codeMap="0=0, 1=1, ? =0 1 " states="2" value="0, 1"/>

                                <charstatelabels id="UserDataType.1670" spec="beast.evolution.datatype.UserDataType" characterName="" codeMap="0=0, 1=1, ? =0 1 " states="2" value="0, 1"/>

                                <charstatelabels id="UserDataType.1671" spec="beast.evolution.datatype.UserDataType" characterName="" codeMap="0=0, 1=1, ? =0 1 " states="2" value="0, 1"/>

                                <charstatelabels id="UserDataType.1672" spec="beast.evolution.datatype.UserDataType" characterName="" codeMap="0=0, 1=1, ? =0 1 " states="2" value="0, 1"/>

                                <charstatelabels id="UserDataType.1673" spec="beast.evolution.datatype.UserDataType" characterName="" codeMap="0=0, 1=1, ? =0 1 " states="2" value="0, 1"/>

                                <charstatelabels id="UserDataType.1674" spec="beast.evolution.datatype.UserDataType" characterName="" codeMap="0=0, 1=1, ? =0 1 " states="2" value="0, 1"/>

                                <charstatelabels id="UserDataType.1675" spec="beast.evolution.datatype.UserDataType" characterName="" codeMap="0=0, 1=1, ? =0 1 " states="2" value="0, 1"/>

                                <charstatelabels id="UserDataType.1676" spec="beast.evolution.datatype.UserDataType" characterName="" codeMap="0=0, 1=1, ? =0 1 " states="2" value="0, 1"/>

                                <charstatelabels id="UserDataType.1677" spec="beast.evolution.datatype.UserDataType" characterName="" codeMap="0=0, 1=1, ? =0 1 " states="2" value="0, 1"/>

                                <charstatelabels id="UserDataType.1678" spec="beast.evolution.datatype.UserDataType" characterName="" codeMap="0=0, 1=1, ? =0 1 " states="2" value="0, 1"/>

                                <charstatelabels id="UserDataType.1679" spec="beast.evolution.datatype.UserDataType" characterName="" codeMap="0=0, 1=1, ? =0 1 " states="2" value="0, 1"/>

                                <charstatelabels id="UserDataType.1680" spec="beast.evolution.datatype.UserDataType" characterName="" codeMap="0=0, 1=1, ? =0 1 " states="2" value="0, 1"/>

                                <charstatelabels id="UserDataType.1681" spec="beast.evolution.datatype.UserDataType" characterName="" codeMap="0=0, 1=1, ? =0 1 " states="2" value="0, 1"/>

                                <charstatelabels id="UserDataType.1682" spec="beast.evolution.datatype.UserDataType" characterName="" codeMap="0=0, 1=1, ? =0 1 " states="2" value="0, 1"/>

                                <charstatelabels id="UserDataType.1683" spec="beast.evolution.datatype.UserDataType" characterName="" codeMap="0=0, 1=1, ? =0 1 " states="2" value="0, 1"/>

                                <charstatelabels id="UserDataType.1684" spec="beast.evolution.datatype.UserDataType" characterName="" codeMap="0=0, 1=1, ? =0 1 " states="2" value="0, 1"/>

                                <charstatelabels id="UserDataType.1685" spec="beast.evolution.datatype.UserDataType" characterName="" codeMap="0=0, 1=1, ? =0 1 " states="2" value="0, 1"/>

                                <charstatelabels id="UserDataType.1686" spec="beast.evolution.datatype.UserDataType" characterName="" codeMap="0=0, 1=1, ? =0 1 " states="2" value="0, 1"/>

                                <charstatelabels id="UserDataType.1687" spec="beast.evolution.datatype.UserDataType" characterName="" codeMap="0=0, 1=1, ? =0 1 " states="2" value="0, 1"/>

                                <charstatelabels id="UserDataType.1688" spec="beast.evolution.datatype.UserDataType" characterName="" codeMap="0=0, 1=1, ? =0 1 " states="2" value="0, 1"/>

                                <charstatelabels id="UserDataType.1689" spec="beast.evolution.datatype.UserDataType" characterName="" codeMap="0=0, 1=1, ? =0 1 " states="2" value="0, 1"/>

                                <charstatelabels id="UserDataType.1690" spec="beast.evolution.datatype.UserDataType" characterName="" codeMap="0=0, 1=1, ? =0 1 " states="2" value="0, 1"/>

                                <charstatelabels id="UserDataType.1691" spec="beast.evolution.datatype.UserDataType" characterName="" codeMap="0=0, 1=1, ? =0 1 " states="2" value="0, 1"/>

                                <charstatelabels id="UserDataType.1692" spec="beast.evolution.datatype.UserDataType" characterName="" codeMap="0=0, 1=1, ? =0 1 " states="2" value="0, 1"/>

                                <charstatelabels id="UserDataType.1693" spec="beast.evolution.datatype.UserDataType" characterName="" codeMap="0=0, 1=1, ? =0 1 " states="2" value="0, 1"/>

                                <charstatelabels id="UserDataType.1694" spec="beast.evolution.datatype.UserDataType" characterName="" codeMap="0=0, 1=1, ? =0 1 " states="2" value="0, 1"/>

                                <charstatelabels id="UserDataType.1695" spec="beast.evolution.datatype.UserDataType" characterName="" codeMap="0=0, 1=1, ? =0 1 " states="2" value="0, 1"/>

                                <charstatelabels id="UserDataType.1696" spec="beast.evolution.datatype.UserDataType" characterName="" codeMap="0=0, 1=1, ? =0 1 " states="2" value="0, 1"/>

                                <charstatelabels id="UserDataType.1697" spec="beast.evolution.datatype.UserDataType" characterName="" codeMap="0=0, 1=1, ? =0 1 " states="2" value="0, 1"/>

                                <charstatelabels id="UserDataType.1698" spec="beast.evolution.datatype.UserDataType" characterName="" codeMap="0=0, 1=1, ? =0 1 " states="2" value="0, 1"/>

                                <charstatelabels id="UserDataType.1699" spec="beast.evolution.datatype.UserDataType" characterName="" codeMap="0=0, 1=1, ? =0 1 " states="2" value="0, 1"/>

                                <charstatelabels id="UserDataType.1700" spec="beast.evolution.datatype.UserDataType" characterName="" codeMap="0=0, 1=1, ? =0 1 " states="2" value="0, 1"/>

                                <charstatelabels id="UserDataType.1701" spec="beast.evolution.datatype.UserDataType" characterName="" codeMap="0=0, 1=1, ? =0 1 " states="2" value="0, 1"/>

                                <charstatelabels id="UserDataType.1702" spec="beast.evolution.datatype.UserDataType" characterName="" codeMap="0=0, 1=1, ? =0 1 " states="2" value="0, 1"/>

                                <charstatelabels id="UserDataType.1703" spec="beast.evolution.datatype.UserDataType" characterName="" codeMap="0=0, 1=1, ? =0 1 " states="2" value="0, 1"/>

                                <charstatelabels id="UserDataType.1704" spec="beast.evolution.datatype.UserDataType" characterName="" codeMap="0=0, 1=1, ? =0 1 " states="2" value="0, 1"/>

                                <charstatelabels id="UserDataType.1705" spec="beast.evolution.datatype.UserDataType" characterName="" codeMap="0=0, 1=1, ? =0 1 " states="2" value="0, 1"/>

                                <charstatelabels id="UserDataType.1706" spec="beast.evolution.datatype.UserDataType" characterName="" codeMap="0=0, 1=1, ? =0 1 " states="2" value="0, 1"/>
[truncated: 37,855 more chars]
